# Supplementary material for: IGF2BP1 Promotes Proliferation of Neuroendocrine Neoplasms by Post-Transcriptional Enhancement of EZH2
Source: Cancers (Basel). 2022 Apr 24;14(9):2121. doi: 10.3390/cancers14092121 (PMC9131133; doi:10.3390/cancers14092121)
Supplement: Supplementary file 1 [file cancers-14-02121-s001.zip]

Archive with 7 entries (6 files):
- cancers-1677009-Supplementary Materials/
- cancers-1677009-Supplementary Materials/Supplementary Figures and Legends with S7.pdf
- cancers-1677009-Supplementary Materials/Table S1.xlsx
- cancers-1677009-Supplementary Materials/Table S2.xlsx
- cancers-1677009-Supplementary Materials/Table S3.xlsx
- cancers-1677009-Supplementary Materials/Table S4.xlsx
- cancers-1677009-Supplementary Materials/Table S5.xlsx
