# Supplementary material for: IGF2BP1 Promotes Proliferation of Neuroendocrine Neoplasms by Post-Transcriptional Enhancement of EZH2
Source: Cancers (Basel). 2022 Apr 24;14(9):2121. doi: 10.3390/cancers14092121 (PMC9131133; doi:10.3390/cancers14092121)
Supplement: Supplementary file 1 [file cancers-14-02121-s001.zip › cancers-1677009-Supplementary Materials/Table S1.xlsx]

## Sheet: siRNA
Table S1 siRNA
siRNA	sequence
siControl	UUGUACUACACAAAAGUACUG
h_IGF2BP1 pool	CCGGGAGCAGACCAGGCAA
	UGAAUGGCCACCAGUUGGA
	CCAGGCAAGCCAUCAUGAAGCUGAA
	GGCUGCUCCCUAUAGCUCCUUUAUG
	GGGAAGAGCUGGAGGCCUA
	CCAUCCGCAACAUCACAAA
	AAGCUGAAUGGCCACCAGUUG
	AACACCUGACUCCAAAGUUCG
	GUAUGGUACAGUAGAGAAC
	CCUGAAGAAGGUAGAGCAA
	GUUCGUAUGGUUAUCAUCA
	GUGAACACCGAGAGUGAGA
h_METTL3 pool	GCAAGUAUGUUCACUAUGAAA
	GUAUGAACGGGUAGAUGAAAU
	CUACAGAUCCUGAGUUAGAGA
h_METTL14 pool	CUUACAAGCCGAUAUAGAAGC
	GGCUAAAGGAUGAGUUAAUAG
	GAGAGAAAUUGCUGAAACAAG
h_EZH2 pool	GAGGACGGCUUCCCAAUAA
	GCUGAAGCCUCAAUGUUUA
	UAACGGUGAUCACAGGAUA
	GCAAAUUCUCGGUGUCAAA
h_MYC pool	CCCAAGGUAGUUAUCCUUAAA
	ACUGAAAGAUUUAGCCAUAAU
	CCAGAGGAGGAACGAGCUAAA
