# Supplementary material for: IGF2BP1 Promotes Proliferation of Neuroendocrine Neoplasms by Post-Transcriptional Enhancement of EZH2
Source: Cancers (Basel). 2022 Apr 24;14(9):2121. doi: 10.3390/cancers14092121 (PMC9131133; doi:10.3390/cancers14092121)
Supplement: Supplementary file 1 [file cancers-14-02121-s001.zip › cancers-1677009-Supplementary Materials/Table S2.xlsx]

## Sheet: RNA Sequencing Data
Table S2 RNA Sequencing Data
names	geneID	FS_siC_BON_1_1_AACCAG_L007_R1_001,FPKM	FS_siC_BON_1_3_AGTGAG_L007_R1_001,FPKM	FS_siC_BON_1_4_TGGTGA_L007_R1_001,FPKM	FS_siIMP1_BON_1_1_GCACTA_L007_R1_001,FPKM	FS_siIMP1_BON_1_2_ACCTCA_L007_R1_001,FPKM	FS_siIMP1_BON_1_3_GTGCTT_L007_R1_001,FPKM	logFC_siC-siIMP1	FDR_siC-siIMP1	DE_siC-siIMP1
OR4F5	ENSG00000186092	0	0	0	0	0	0	0	1	0
SAMD11	ENSG00000187634	0.487343	0.211341	0.358615	1.36384	0.657864	0.599152	1.3231	0.437171	0
NOC2L	ENSG00000188976	42.5187	41.6459	42.6546	30.1011	35.095	32.5809	-0.375064	0.010676	-1
KLHL17	ENSG00000187961	15.5485	14.0041	20.1797	12.0035	11.8783	9.99898	-0.552393	0.0314226	-1
PLEKHN1	ENSG00000187583	3.37849	4.35095	3.31479	3.31955	3.80052	3.61238	-0.0470783	1	0
PERM1	ENSG00000187642	1.27061	1.41427	1.86998	2.34604	1.02912	1.09349	-0.0264565	1	0
HES4	ENSG00000188290	28.2774	21.0661	24.4353	11.9166	13.3076	12.2794	-0.972215	0.0678083	0
ISG15	ENSG00000187608	21.8606	20.7961	20.1646	27.2461	37.8223	29.6772	0.596733	0.0357165	1
AGRN	ENSG00000188157	63.8419	52.8897	61.4015	32.5809	34.2464	37.448	-0.77256	0.00591607	-1
RNF223	ENSG00000237330	0.762456	1.15726	0.336636	0.927079	0.926316	1.70604	0.623852	1	0
C1orf159	ENSG00000131591	6.83577	6.40628	7.69716	4.15274	5.41889	4.69839	-0.553799	0.0022409	-1
TTLL10	ENSG00000162571	0.735578	0.558233	0.541281	1.78879	2.63133	2.21563	1.8651	5.84995e-07	1
TNFRSF18	ENSG00000186891	0	0	0.311573	0	0	0.182195	-0.814066	1	0
TNFRSF4	ENSG00000186827	0.168529	0.127897	0.248027	0.113842	0.113749	0.145036	-0.518328	1	0
SDF4	ENSG00000078808	45.2088	40.0118	50.2635	36.9045	46.5604	47.0166	-0.0548348	1	0
B3GALT6	ENSG00000176022	10.0265	12.8405	10.9903	13.9693	10.5741	12.5837	0.125896	1	0
C1QTNF12	ENSG00000184163	1.94006	1.8404	1.18967	1.20131	0.43648	1.39134	-0.71711	1	0
UBE2J2	ENSG00000160087	23.8826	23.2163	22.919	20.7482	21.9775	18.1696	-0.19888	0.814045	0
SCNN1D	ENSG00000162572	3.74708	3.33585	2.96942	2.6772	2.86955	3.03869	-0.222329	1	0
ACAP3	ENSG00000131584	45.8319	41.7285	51.5094	28.7801	30.5342	30.8856	-0.62472	0.0213905	-1
PUSL1	ENSG00000169972	16.3139	16.4487	16.3779	12.0435	10.4605	14.3406	-0.418191	0.620349	0
INTS11	ENSG00000127054	21.3824	20.6723	22.7448	15.1351	15.7657	14.9096	-0.499968	2.07983e-05	-1
CPTP	ENSG00000224051	17.9288	13.0034	12.2746	13.0308	11.1054	13.1835	-0.205435	1	0
TAS1R3	ENSG00000169962	2.28111	3.46228	3.8545	1.76918	1.82475	1.45416	-0.927901	0.153145	0
DVL1	ENSG00000107404	35.3613	31.5681	32.8479	23.8354	19.0423	23.5602	-0.586617	0.0616156	0
MXRA8	ENSG00000162576	4.80461	5.16551	6.95318	4.70604	3.18882	3.58353	-0.564128	0.123582	0
AURKAIP1	ENSG00000175756	63.951	55.7862	58.3121	46.7209	52.0779	45.7637	-0.298639	0.586048	0
CCNL2	ENSG00000221978	36.1172	37.4993	39.1335	28.3444	28.1782	28.6775	-0.405297	0.000273078	-1
MRPL20	ENSG00000242485	32.3536	33.1588	29.6257	26.0012	25.067	28.8283	-0.253765	0.220222	0
ANKRD65	ENSG00000235098	19.4163	18.9809	17.1129	24.8238	25.0995	22.2796	0.38395	0.0734417	0
TMEM88B	ENSG00000205116	0	0.894762	0.867591	0.796433	1.98945	0.507331	0.785256	1	0
VWA1	ENSG00000179403	77.7062	62.7958	76.9855	47.269	51.7521	49.5764	-0.549252	0.0587789	0
ATAD3C	ENSG00000215915	5.76284	5.75744	6.70986	6.40592	7.53307	8.4123	0.287629	0.857044	0
ATAD3B	ENSG00000160072	12.3083	11.6617	12.0022	7.16666	6.4982	8.67548	-0.690306	0.000519002	-1
ATAD3A	ENSG00000197785	25.4221	19.5798	22.9492	18.9603	18.4344	21.5529	-0.2041	0.964814	0
TMEM240	ENSG00000205090	2.3119	1.59501	1.70123	1.27776	1.2767	1.26612	-0.52128	1	0
SSU72	ENSG00000160075	25.5066	26.0319	24.286	21.8981	20.1556	22.5998	-0.230731	0.182873	0
FNDC10	ENSG00000228594	8.90286	5.91186	4.09453	9.86661	13.2385	10.7744	0.867238	0.00504065	1
MIB2	ENSG00000197530	2.67972	2.61111	3.50559	6.01154	6.34153	5.80812	1.04049	5.81831e-08	1
MMP23B	ENSG00000189409	0	0	0	0	0.0861247	0	1.79684	1	0
CDK11B	ENSG00000248333	19.4579	15.8394	15.3584	13.0877	11.73	13.4536	-0.400669	0.106472	0
SLC35E2B	ENSG00000189339	5.94242	6.79081	5.61851	7.14143	6.99564	6.83854	0.19255	1	0
CDK11A	ENSG00000008128	1.04885	0.983267	1.36201	0.541798	0.874493	0.584062	-0.755431	0.17965	0
SLC35E2	ENSG00000215790	1.3329	0.944105	1.83087	1.26053	1.85925	1.83534	0.257959	1	0
NADK	ENSG00000008130	18.5375	17.7038	19.4269	13.1201	12.4064	13.6679	-0.508216	5.17085e-05	-1
GNB1	ENSG00000078369	90.2161	87.3311	78.7589	91.1985	85.2357	84.058	0.0243242	1	0
CALML6	ENSG00000169885	0.124963	0	0.18391	0.168826	0.168687	0.322628	0.989173	1	0
TMEM52	ENSG00000178821	2.36543	1.51896	0.803365	0.245825	0.491246	0.782957	-1.60151	0.245569	0
CFAP74	ENSG00000142609	0	0.0211199	0.0204785	0.338381	0.37567	0.479	4.47872	9.46418e-10	1
GABRD	ENSG00000187730	0	0.0396169	0.0384138	0	0	0	-2.69933	1	0
PRKCZ	ENSG00000067606	4.10217	4.09322	3.74532	5.2855	5.43497	5.65505	0.456054	0.0328575	1
FAAP20	ENSG00000162585	7.54589	6.0694	7.01909	5.86906	6.0615	6.28819	-0.178875	1	0
SKI	ENSG00000157933	17.555	13.5759	16.4283	20.2367	20.0269	22.128	0.392358	0.329244	0
MORN1	ENSG00000116151	1.45825	1.66972	1.75079	3.40449	3.05634	3.08238	0.959586	5.45345e-08	1
RER1	ENSG00000157916	15.0345	17.8301	18.3013	14.0461	13.3466	11.5352	-0.394691	0.0448724	-1
PEX10	ENSG00000157911	5.9707	3.89218	5.29484	3.1025	4.64991	3.22796	-0.451985	0.431142	0
PLCH2	ENSG00000149527	0.0807082	0.0408332	0.0395932	0.109038	0.036316	0.0926099	0.581096	1	0
PANK4	ENSG00000157881	1.59019	1.6809	0.919405	0.882362	0.498316	0.293253	-1.27077	0.00682232	-1
HES5	ENSG00000197921	0	0	0	0	0	0	0	1	0
TNFRSF14	ENSG00000157873	0.139912	0.0707867	0.0686372	0.126016	0.251824	0.682315	1.88176	0.167429	0
FAM213B	ENSG00000157870	0.860393	0.0652956	0.0633127	0.52308	0.406505	0.592363	0.668371	1	0
MMEL1	ENSG00000142606	0	0	0	0	0	0	0	1	0
TTC34	ENSG00000215912	0	0	0	0	0.0222103	0.0283194	2.60608	1	0
ACTRT2	ENSG00000169717	0	0	0	0	0	0	0	1	0
PRDM16	ENSG00000142611	7.42394	7.21159	6.75223	7.60261	9.0595	7.25794	0.166179	0.883797	0
ARHGEF16	ENSG00000130762	17.6223	14.5607	16.8808	13.5241	14.1815	14.3132	-0.222349	0.765185	0
MEGF6	ENSG00000162591	0.659272	0.687946	0.758017	0.306173	0.361543	0.390066	-1.00163	0.0499235	-1
TPRG1L	ENSG00000158109	18.9835	16.7773	15.2953	28.3252	26.9233	25.3329	0.666477	5.4846e-05	1
WRAP73	ENSG00000116213	4.34829	4.74727	4.88379	4.09675	4.19636	3.74213	-0.216496	0.818604	0
TP73	ENSG00000078900	3.81686	3.25464	3.09269	5.15662	4.16822	5.72069	0.568041	0.0102031	1
CCDC27	ENSG00000162592	0.406121	0.154104	0.149424	0.182892	0.137056	0	-1.00243	1	0
SMIM1	ENSG00000235169	1.82414	0.692174	2.01346	1.43759	2.25721	1.56985	0.231686	1	0
LRRC47	ENSG00000130764	14.3863	13.0624	12.524	11.5836	11.0972	13.0994	-0.159761	1	0
CEP104	ENSG00000116198	6.40765	7.01472	8.18373	9.67673	9.44506	10.0464	0.425897	0.0109999	1
DFFB	ENSG00000169598	2.39825	2.44568	3.0332	2.12629	1.06227	1.80594	-0.667349	0.157998	0
C1orf174	ENSG00000198912	5.88273	5.96929	7.19855	4.95611	5.1751	5.74528	-0.271496	0.738549	0
AJAP1	ENSG00000196581	0	0	0	0	0	0	0	1	0
NPHP4	ENSG00000131697	3.1059	3.47711	2.65832	4.00267	3.96964	4.15158	0.391678	0.059582	0
KCNAB2	ENSG00000069424	6.32767	5.88718	6.55907	5.26077	5.64657	5.9692	-0.155665	1	0
CHD5	ENSG00000116254	0.351917	0.578655	0.366862	0.217912	0.118763	0.100953	-1.53775	0.057112	0
RPL22	ENSG00000116251	70.9114	74.5234	58.8885	85.7261	80.8614	83.5928	0.292589	0.154877	0
RNF207	ENSG00000158286	7.84007	7.22005	8.55654	4.90922	5.85649	5.38256	-0.548565	0.00635091	-1
ICMT	ENSG00000116237	32.0165	26.6734	29.8624	31.8424	29.0652	33.2979	0.0900579	1	0
HES3	ENSG00000173673	0	0	0.306208	0.281094	0.280863	0.358116	1.16881	1	0
GPR153	ENSG00000158292	20.2501	17.363	22.4825	16.8469	16.1136	18.2833	-0.231575	0.638655	0
ACOT7	ENSG00000097021	19.3406	17.5064	20.1835	22.9938	22.3578	23.726	0.276095	0.327258	0
HES2	ENSG00000069812	0.268206	0.56992	0.315779	0.21741	0.398257	0.0923273	-0.665343	0.891846	0
ESPN	ENSG00000187017	9.27388	8.24268	8.73014	16.4233	19.4267	18.0473	1.03907	3.87601e-07	1
TNFRSF25	ENSG00000215788	7.03258	8.82019	7.89866	12.9015	12.691	13.4423	0.708945	9.45344e-05	1
PLEKHG5	ENSG00000171680	8.1423	8.20775	10.8333	17.0005	16.82	15.8548	0.866905	4.50502e-06	1
NOL9	ENSG00000162408	18.1349	16.0866	16.0956	13.5397	14.3607	14.1351	-0.257203	0.229544	0
TAS1R1	ENSG00000173662	0.20058	0.532773	0.147598	0.0677464	0.406144	0.604166	0.214123	1	0
ZBTB48	ENSG00000204859	9.66151	10.6561	10.996	10.7033	14.2159	11.8623	0.22995	0.766729	0
KLHL21	ENSG00000162413	6.97673	7.39977	5.96891	6.10395	5.61669	6.94457	-0.126447	1	0
PHF13	ENSG00000116273	5.67312	4.60434	5.39221	5.37576	3.88226	5.49257	-0.0884487	1	0
THAP3	ENSG00000041988	2.27928	1.89192	2.83032	1.58778	2.21145	2.45193	-0.18037	1	0
DNAJC11	ENSG00000007923	18.7158	22.0848	20.0285	15.6491	13.9802	15.7631	-0.426813	0.00158591	-1
CAMTA1	ENSG00000171735	3.4112	3.09336	3.89287	2.36287	2.57555	2.46298	-0.491619	0.0138035	-1
VAMP3	ENSG00000049245	33.5226	34.7712	29.6942	37.2679	39.5778	38.7976	0.239741	0.542104	0
PER3	ENSG00000049246	0.859479	1.49477	0.975035	0.290292	0.435079	0.400653	-1.57404	4.21114e-05	-1
UTS2	ENSG00000049247	0	0	0	0.218786	0	0	2.56029	1	0
TNFRSF9	ENSG00000049249	0	0	0	0	0	0	0	1	0
PARK7	ENSG00000116288	49.2472	46.0976	42.1156	55.0087	53.0034	55.8153	0.25554	0.156814	0
ERRFI1	ENSG00000116285	18.9848	19.6659	22.2809	24.8531	22.5879	23.0168	0.206917	0.413461	0
SLC45A1	ENSG00000162426	0.803431	0.91459	0.739014	1.08544	0.61006	0.518574	-0.125173	1	0
RERE	ENSG00000142599	41.3764	41.7528	42.2847	46.5663	49.4381	48.4111	0.203365	0.296705	0
ENO1	ENSG00000074800	279.266	272.053	273.767	206.862	204.516	225.643	-0.373494	0.000140928	-1
CA6	ENSG00000131686	0	0	0	0	0.0735392	0	1.79685	1	0
SLC2A7	ENSG00000197241	0	0	0	0.381915	0.381601	0.162188	4.20638	0.359561	0
SLC2A5	ENSG00000142583	0.0866692	0.0328868	0	0.819637	0.701968	0.633993	4.19652	1.67243e-10	1
GPR157	ENSG00000180758	16.1972	15.8978	20.2224	20.825	19.2409	21.0484	0.22145	0.649016	0
H6PD	ENSG00000049239	5.35207	5.0299	5.01454	5.38099	5.43957	5.19512	0.0612691	1	0
SPSB1	ENSG00000171621	5.19904	7.56774	4.95467	4.66345	4.71714	5.13443	-0.298567	0.634688	0
SLC25A33	ENSG00000171612	3.98859	4.05498	3.26731	6.76121	7.41597	6.08797	0.850972	6.02312e-05	1
TMEM201	ENSG00000188807	7.20308	8.12068	9.71238	5.85012	5.8172	5.58982	-0.54008	0.0200891	-1
PIK3CD	ENSG00000171608	0.320636	0.382379	0.303355	0.433183	0.309162	0.354779	0.122268	1	0
CLSTN1	ENSG00000171603	40.0179	42.9215	44.5744	34.4688	34.6518	36.0558	-0.27903	0.189261	0
CTNNBIP1	ENSG00000178585	8.07834	9.03122	6.90331	12.6742	12.0775	12.4841	0.633492	0.00286628	1
LZIC	ENSG00000162441	11.1074	10.9504	8.78459	10.9391	9.59889	9.38036	-0.0365939	1	0
NMNAT1	ENSG00000173614	1.63579	1.4324	1.15741	3.01746	3.09991	2.92381	1.10976	0.000811632	1
RBP7	ENSG00000162444	0	0	0	0	0	0	0	1	0
UBE4B	ENSG00000130939	19.6367	18.857	18.2844	18.459	18.5939	19.6338	-0.00202389	1	0
KIF1B	ENSG00000054523	18.021	18.5828	17.2476	17.6242	16.1846	16.2273	-0.105398	0.976646	0
PGD	ENSG00000142657	37.6483	37.18	33.1726	52.5807	52.3394	52.9342	0.548985	6.69255e-05	1
CENPS,CORT	ENSG00000251503	0.129251	0.294267	0.285331	0.698476	0.610664	0.111233	0.974801	0.940092	0
CENPS	ENSG00000175279	0.500354	1.39231	1.84095	0.901312	1.12571	2.15302	0.0852433	1	0
CORT	ENSG00000241563	2.31004	1.36352	1.32212	2.25398	1.38592	1.32535	0.0427037	1	0
DFFA	ENSG00000160049	15.5049	15.2569	16.5985	12.2784	13.1257	13.042	-0.302156	0.079066	0
PEX14	ENSG00000142655	11.6209	10.6565	13.3971	12.4291	10.9156	14.168	0.0643521	1	0
CASZ1	ENSG00000130940	3.17262	2.5048	2.9559	8.1404	8.53089	8.80758	1.56429	5.26912e-18	1
C1orf127	ENSG00000175262	0	0.184812	0	1.31602	0.438313	0.83831	3.57142	0.000561808	1
TARDBP	ENSG00000120948	23.4095	23.7116	20.3197	18.5886	20.2823	20.3517	-0.186705	0.505882	0
AL109811,4	ENSG00000277726	0	0	0	0	0	0	0	1	0
MASP2	ENSG00000009724	1.77394	3.36562	1.90784	1.98181	1.74993	2.34869	-0.235844	1	0
SRM	ENSG00000116649	115.526	93.7039	109.3	74.2194	89.32	92.4518	-0.31517	0.0613944	0
EXOSC10	ENSG00000171824	19.906	18.0768	16.9945	17.2979	17.838	18.129	-0.0435955	1	0
MTOR	ENSG00000198793	16.8964	18.217	16.5895	17.6701	18.9155	18.0218	0.0786179	1	0
ANGPTL7	ENSG00000171819	1.81436	2.16374	2.09803	1.57579	1.48702	1.56144	-0.400903	1	0
UBIAD1	ENSG00000120942	8.21833	7.40634	7.6014	5.47442	5.00767	5.55009	-0.532957	0.00636364	-1
DISP3	ENSG00000204624	3.30555	2.9028	3.12739	5.10381	4.90838	4.18585	0.610276	0.0630893	0
FBXO2	ENSG00000116661	7.08624	6.2269	4.48261	6.80229	5.95759	6.74035	0.142644	1	0
FBXO44	ENSG00000132879	6.66093	4.74297	6.8379	7.27697	8.10353	7.00626	0.302497	0.632841	0
FBXO6	ENSG00000116663	1.44138	2.67391	3.29981	2.92099	2.05382	1.79177	-0.154665	1	0
MAD2L2	ENSG00000116670	8.46382	10.3964	10.9154	7.8982	6.36048	10.0624	-0.304497	0.778245	0
DRAXIN	ENSG00000162490	0	0	0	0	0	0	0	1	0
AGTRAP	ENSG00000177674	7.26585	6.9604	7.80083	7.56334	6.2708	8.20063	-0.0060566	1	0
C1orf167	ENSG00000215910	0.0892563	0	0	0	0	0.038407	-0.97533	1	0
MTHFR	ENSG00000177000	4.00386	3.51264	3.57314	5.10235	5.38564	5.25411	0.510694	0.00181937	1
CLCN6	ENSG00000011021	10.3257	9.04176	10.7667	11.1544	11.2017	11.3687	0.162874	0.86076	0
NPPA	ENSG00000175206	2.0717	0.589584	0.19056	1.22452	2.97138	1.78291	1.1555	0.661037	0
NPPB	ENSG00000120937	0	0	0	0	0	0	0	1	0
KIAA2013	ENSG00000116685	29.6138	25.0233	32.0694	25.498	22.3744	25.6378	-0.238999	0.412929	0
PLOD1	ENSG00000083444	34.5647	33.8442	38.3527	17.935	17.1843	18.8143	-0.987189	3.61346e-18	-1
MFN2	ENSG00000116688	35.5185	35.6303	34.205	33.7241	29.7205	29.5131	-0.179114	0.484279	0
MIIP	ENSG00000116691	5.96321	5.53985	6.80909	3.19477	3.53911	6.54764	-0.490391	0.29528	0
TNFRSF8	ENSG00000120949	0.0775919	0.0588848	0.570966	0	0.104741	0.133551	-1.56851	1	0
TNFRSF1B	ENSG00000028137	0.847165	0.233788	0.340033	0.104048	0.155944	0	-2.21218	0.0410754	-1
VPS13D	ENSG00000048707	8.53182	9.00321	8.96431	9.75552	9.76705	8.88826	0.1007	1	0
DHRS3	ENSG00000162496	24.6475	24.5777	26.0809	23.2965	23.7287	26.7201	-0.0319822	1	0
AADACL4	ENSG00000204518	0	0	0	0	0	0	0	1	0
AADACL3	ENSG00000188984	0	0	0	0	0	0	0	1	0
C1orf158	ENSG00000157330	0	0	0	0.380617	0.380304	0.303068	5.74993	0.000236135	1
PRAMEF12	ENSG00000116726	0	0	0	0	0	0	0	1	0
PRAMEF1	ENSG00000116721	0	0	0	0	0	0	0	1	0
PRAMEF11	ENSG00000239810	0	0	0	0	0	0	0	1	0
HNRNPCL1	ENSG00000179172	0	0	0	0.176825	0	0	1.79565	1	0
PRAMEF2	ENSG00000120952	0	0	0	0	0	0	0	1	0
PRAMEF4	ENSG00000243073	0	0	0	0	0	0	0	1	0
PRAMEF10	ENSG00000187545	0	0	0	0	0	0	0	1	0
PRAMEF7	ENSG00000204510	0	0	0	0	0	0	0	1	0
PRAMEF6	ENSG00000232423	0	0	0	0	0	0	0	1	0
PRAMEF27	ENSG00000274764	0	0	0	0	0	0	0	1	0
HNRNPCL3	ENSG00000277058	0	0	0	0	0	0	0	1	0
PRAMEF25	ENSG00000229571	0	0	0	0	0	0	0	1	0
HNRNPCL2	ENSG00000275774	0	0	0	0	0	0	0	1	0
PRAMEF26	ENSG00000280267	0	0	0	0	0	0	0	1	0
HNRNPCL4	ENSG00000179412	0	0	0	0	0	0	0	1	0
PRAMEF9	ENSG00000204505	0	0	0	0	0	0	0	1	0
PRAMEF13	ENSG00000279169	0	0	0	0	0	0	0	1	0
PRAMEF18	ENSG00000279804	0	0	0	0	0	0	0	1	0
PRAMEF5	ENSG00000270601	0	0	0	0	0	0	0	1	0
PRAMEF8	ENSG00000182330	0	0	0	0	0	0	0	1	0
PRAMEF33	ENSG00000237700	0	0	0	0	0	0	0	1	0
PRAMEF15	ENSG00000204501	0	0	0	0	0	0	0	1	0
PRAMEF14	ENSG00000204481	0	0	0.0927541	0	0	0	-1.90696	1	0
PRAMEF19	ENSG00000204480	0	0	0	0	0	0	0	1	0
PRAMEF17	ENSG00000204479	0	0	0	0	0	0	0	1	0
PRAMEF20	ENSG00000204478	0	0	0	0	0	0	0	1	0
LRRC38	ENSG00000162494	0	0	0	0	0	0	0	1	0
PDPN	ENSG00000162493	0	0	0	0	0	0	0	1	0
PRDM2	ENSG00000116731	12.6127	14.0051	12.3879	22.4388	21.9006	20.4521	0.732095	1.4862e-11	1
KAZN	ENSG00000189337	0.628651	0.397571	0.632217	0.382191	0.339446	0.306576	-0.670981	0.256243	0
TMEM51	ENSG00000171729	23.3067	21.5198	25.7256	26.2396	24.0332	23.0663	0.0571181	1	0
FHAD1	ENSG00000142621	0.860715	0.876664	0.53336	2.64698	3.54679	2.98242	2.02421	5.38422e-17	1
EFHD2	ENSG00000142634	55.2345	43.744	43.6805	61.1533	61.4123	56.5092	0.331048	0.291305	0
CTRC	ENSG00000162438	0	0.315708	0.0612241	0	0.112313	0.143205	-0.639005	1	0
CELA2A	ENSG00000142615	0	0	0.421515	0.515925	0.25775	0.164323	0.986205	1	0
CELA2B	ENSG00000215704	1.19439	0.90643	1.31836	1.21023	0.940515	1.88447	0.208501	1	0
CASP9	ENSG00000132906	2.80736	2.42294	2.5924	3.27219	2.78651	2.74762	0.176962	1	0
DNAJC16	ENSG00000116138	5.45325	4.60118	5.45843	6.36068	6.37831	5.71329	0.255076	0.488967	0
AGMAT	ENSG00000116771	8.46912	10.1251	9.90303	4.78051	4.69827	8.38679	-0.691521	0.0740492	0
DDI2	ENSG00000197312	6.28544	6.72885	6.19038	6.66744	5.85542	5.84116	-0.0636495	1	0
RSC1A1	ENSG00000215695	0	0	0	0	0	0	0	1	0
PLEKHM2	ENSG00000116786	15.48	13.5634	16.3617	15.2099	17.7145	16.5315	0.123762	1	0
SLC25A34	ENSG00000162461	0.907789	0.55114	0.868405	1.10379	0.796525	1.24999	0.433066	1	0
TMEM82	ENSG00000162460	0	0.14481	0	0	0.515162	0	1.50041	1	0
FBLIM1	ENSG00000162458	24.3544	25.2969	21.9492	13.7511	12.8681	14.9785	-0.785237	3.19084e-09	-1
UQCRHL	ENSG00000233954	5.5879	6.36102	4.99302	10.605	9.06968	10.9919	0.851026	0.000334711	1
SPEN	ENSG00000065526	30.6969	29.5049	29.0103	30.5217	30.4966	31.7688	0.0568863	1	0
ZBTB17	ENSG00000116809	6.29329	6.43722	6.14107	7.20847	6.78701	7.35869	0.177168	1	0
C1orf64	ENSG00000183888	0	0	0	0	0	0.0821345	1.87152	1	0
HSPB7	ENSG00000173641	0.0741786	0.562945	0.21834	0.501081	0.250334	0.510704	0.490466	1	0
CLCNKA	ENSG00000186510	0.250321	0.316616	0.307001	0.112729	0.337908	0.215426	-0.390363	1	0
CLCNKB	ENSG00000184908	0	0	0	0	0	0.169858	2.68657	1	0
FAM131C	ENSG00000185519	0.341021	0.258802	0.125472	0.230362	0.920689	0.146741	0.868235	1	0
EPHA2	ENSG00000142627	36.3333	34.5594	36.3324	10.5522	10.0728	10.4428	-1.78653	4.14273e-26	-1
ARHGEF19	ENSG00000142632	4.02724	4.05546	2.33659	1.04632	1.46364	1.93287	-1.23584	0.000211551	-1
RSG1	ENSG00000132881	2.81591	2.99181	3.03909	1.77535	2.0273	5.49297	0.0308903	1	0
FBXO42	ENSG00000037637	4.90715	4.97358	3.58721	4.68871	4.31442	4.41757	0.00108956	1	0
SZRD1	ENSG00000055070	31.2217	27.3574	24.4585	36.444	33.3211	32.2328	0.299632	0.287959	0
SPATA21	ENSG00000187144	0.579304	0.781576	0.757842	0.652206	0.347557	0.110789	-0.885916	0.526867	0
NECAP2	ENSG00000157191	9.60012	10.9284	9.75185	10.0798	10.3885	9.7885	-0.00228432	1	0
FAM231B	ENSG00000268991	0	0	0	0	0	0	0	1	0
NBPF1	ENSG00000219481	7.86134	8.3452	5.97708	6.81847	6.68461	6.05008	-0.178038	0.899585	0
FAM231A	ENSG00000237847	0	0	0	0	0	0	0	1	0
FAM231C	ENSG00000279132	0	0	0	0	0	0	0	1	0
CROCC	ENSG00000058453	6.0159	6.00462	7.33799	4.77052	5.11968	5.00846	-0.379042	0.567601	0
MFAP2	ENSG00000117122	2.28847	2.64285	3.07511	1.88193	1.41029	1.11317	-0.850763	0.02787	-1
ATP13A2	ENSG00000159363	17.2819	15.5876	17.9177	17.6789	17.7016	17.1536	0.049763	1	0
SDHB	ENSG00000117118	32.5145	28.0727	23.3192	26.7384	29.5789	26.5625	-0.0120109	1	0
PADI2	ENSG00000117115	1.26019	1.43455	1.03432	0.589339	0.55614	0.417124	-1.22729	0.00130425	-1
PADI1	ENSG00000142623	0.591553	0.808078	1.21884	0.279718	0.199634	0.152727	-2.01973	0.00305247	-1
PADI3	ENSG00000142619	0	0.0690221	0	0	0.245546	0.391356	2.71346	0.707917	0
PADI4	ENSG00000159339	0	0	0	0	0	0	0	1	0
PADI6	ENSG00000276747	0	0	0	0	0.0817034	0	1.7949	1	0
RCC2	ENSG00000179051	85.8306	79.4343	82.1431	49.4792	46.2122	51.4822	-0.749618	2.44829e-14	-1
ARHGEF10L	ENSG00000074964	23.2639	22.273	22.6615	21.0535	24.1164	23.5972	0.0119969	1	0
ACTL8	ENSG00000117148	0.3112	0.236171	2.06099	0.105109	0.105022	0.535637	-1.85591	0.422563	0
IGSF21	ENSG00000117154	0	0	0	0.571573	0.317279	0.647279	5.83149	0.000351309	1
KLHDC7A	ENSG00000179023	4.17159	4.79154	4.64604	11.3098	13.4693	10.091	1.35489	5.74639e-15	1
PAX7	ENSG00000009709	0	0	0	0	0	0	0	1	0
TAS1R2	ENSG00000179002	0	0	0	0	0	0	0	1	0
AL080251,1	ENSG00000255275	0.132771	0.0503803	0.0488504	0.134531	0.0896138	0.114263	0.587679	1	0
ALDH4A1	ENSG00000159423	5.50358	6.3247	4.33913	16.4641	14.8055	12.6529	1.44645	1.02662e-13	1
IFFO2	ENSG00000169991	2.01546	1.77853	1.828	2.24798	2.40431	2.13787	0.280965	0.943686	0
UBR4	ENSG00000127481	32.1011	32.5328	32.3147	30.3948	31.8613	31.8242	-0.0435262	1	0
EMC1	ENSG00000127463	16.4764	16.2448	18.2365	11.461	11.1942	12.6327	-0.532938	7.67795e-06	-1
MRTO4	ENSG00000053372	21.6861	24.5695	25.4116	16.8707	19.7704	18.7515	-0.376258	0.0438951	-1
AKR7A3	ENSG00000162482	1.3569	2.31696	2.12179	1.26032	3.43441	1.8976	0.172583	1	0
AKR7A2	ENSG00000053371	32.4074	36.953	32.7151	47.4131	45.5055	48.4918	0.468532	0.0704385	0
PQLC2	ENSG00000040487	15.6573	16.3895	20.6594	18.3814	17.7104	18.8646	0.0548008	1	0
CAPZB	ENSG00000077549	68.7027	60.636	56.0263	77.1468	71.884	73.9262	0.268623	0.163185	0
MINOS1	ENSG00000173436	4.38359	5.55858	5.18563	6.07221	6.7039	6.97199	0.373118	0.163726	0
MINOS1,NBL1	ENSG00000270136	0	0	0	0.157178	0.0785244	0	3.06871	1	0
NBL1	ENSG00000158747	8.0357	4.44669	6.77547	5.54125	5.53669	6.41126	-0.130678	1	0
HTR6	ENSG00000158748	0.584755	0.998489	0.215148	0.197503	0.29601	0.25162	-1.22246	0.654616	0
TMCO4	ENSG00000162542	6.79666	7.4384	6.42282	6.57264	6.32579	6.52647	-0.0893225	1	0
RNF186	ENSG00000178828	0.464061	0	0.170742	1.2539	2.34914	3.39465	3.43947	0.000825723	1
OTUD3	ENSG00000169914	7.32918	8.09927	6.81251	5.03776	5.49648	5.71731	-0.455522	0.00791394	-1
PLA2G2E	ENSG00000188784	0	0.280397	0.271882	0.748749	0.249378	0	0.725741	1	0
PLA2G2A	ENSG00000188257	0	0	0	0.232549	0.697073	0.444404	4.84368	0.0748341	0
PLA2G5	ENSG00000127472	0	0	0	0	0	0	0	1	0
PLA2G2D	ENSG00000117215	0	0	0	0	0	0	0	1	0
PLA2G2F	ENSG00000158786	0.135111	0.0683576	0.0994226	0	0.0607955	0	-1.98631	0.785991	0
PLA2G2C	ENSG00000187980	0	0	0	0	0	0	0	1	0
UBXN10	ENSG00000162543	0	0.0395102	0.0383104	0	0	0	-2.7068	1	0
VWA5B1	ENSG00000158816	0	0.103549	0.267746	0.27651	0.15349	0.156567	0.566272	1	0
CAMK2N1	ENSG00000162545	143.078	128.195	129.934	190.753	200.927	187.086	0.529827	2.72319e-06	1
MUL1	ENSG00000090432	8.6845	6.95184	8.66665	7.79512	10.9202	9.93103	0.239358	0.834713	0
FAM43B	ENSG00000183114	0	0	0	0	0	0	0	1	0
CDA	ENSG00000158825	1.20473	0.228568	0	0.20345	0.203283	0	-1.46802	1	0
PINK1	ENSG00000158828	1.13952	0.682728	1.67705	4.37544	4.8576	5.10982	2.02372	3.93251e-09	1
DDOST	ENSG00000244038	77.5994	78.4668	88.0064	76.5402	76.2613	74.1207	-0.105735	1	0
KIF17	ENSG00000117245	0.519084	0.295452	0.334226	0.78895	1.00727	0.781766	1.1984	0.0659722	0
SH2D5	ENSG00000189410	1.8361	1.59249	2.65397	0.930223	0.973717	0.395037	-1.37299	0.00426668	-1
HP1BP3	ENSG00000127483	33.2831	32.8599	34.2424	24.5627	22.0435	25.7254	-0.47458	6.13203e-06	-1
EIF4G3	ENSG00000075151	30.1645	28.7411	30.1814	29.6457	28.948	30.6416	0.00215725	1	0
ECE1	ENSG00000117298	31.1397	30.2975	29.3187	29.53	28.859	32.8114	0.00654042	1	0
NBPF3	ENSG00000142794	2.04372	2.45573	2.47515	2.96242	3.13241	2.01532	0.220796	1	0
ALPL	ENSG00000162551	0.289363	0.146399	0.425861	0.260622	0.781223	0.664069	0.945466	0.779023	0
RAP1GAP	ENSG00000076864	15.2705	14.1896	13.1654	11.5068	11.8715	12.6647	-0.241065	0.631251	0
USP48	ENSG00000090686	12.7352	12.3533	12.7647	10.7482	11.4814	10.6708	-0.201348	0.530979	0
LDLRAD2	ENSG00000187942	0	0.0980452	0.0475339	0	0.0871988	0.0555917	-0.137714	1	0
HSPG2	ENSG00000142798	27.2752	24.1097	23.981	11.7328	13.4389	13.3103	-0.96943	7.01688e-11	-1
CELA3B	ENSG00000219073	0	0.571347	0	0.12714	0	0	-1.77725	1	0
CELA3A	ENSG00000142789	0.23696	0	0.174369	0	0.159936	0	-0.947774	1	0
CDC42	ENSG00000070831	72.2275	68.0278	56.3524	117.564	114.53	107.391	0.790099	1.79128e-10	1
WNT4	ENSG00000162552	4.29259	2.6742	2.73443	12.3344	10.3783	11.634	1.84489	1.38478e-19	1
ZBTB40	ENSG00000184677	8.09605	7.58836	8.7583	10.5239	10.4499	11.7975	0.419652	0.00264614	1
EPHA8	ENSG00000070886	0.86611	0.821618	2.0315	3.03501	3.28827	2.65539	1.24922	0.00104011	1
C1QA	ENSG00000173372	0	0	0.167789	0.308054	1.2312	0.196232	2.88354	0.384189	0
C1QC	ENSG00000159189	0	0	0	0	0	0	0	1	0
C1QB	ENSG00000173369	0	0	0	0	0	0	0	1	0
EPHB2	ENSG00000133216	4.65786	4.67798	3.66626	8.2965	9.41582	8.97436	1.04142	1.10274e-15	1
LACTBL1	ENSG00000215906	0	0	0	0	0	0	0	1	0
TEX46	ENSG00000227868	0.440788	0	0.324358	0	0.29751	0.379342	-0.140826	1	0
KDM1A	ENSG00000004487	40.9309	36.6515	37.5412	35.7239	33.9656	34.1229	-0.146904	0.575608	0
LUZP1	ENSG00000169641	9.8201	8.93391	10.1432	11.1979	11.6346	12.0953	0.2728	0.102493	0
HTR1D	ENSG00000179546	6.95683	4.50316	5.49566	14.029	11.7388	11.5339	1.15703	1.73691e-09	1
HNRNPR	ENSG00000125944	42.2555	44.6768	40.7864	38.1638	43.7282	39.0119	-0.0788718	1	0
ZNF436	ENSG00000125945	3.69812	4.15966	4.27632	4.55012	6.1064	4.71707	0.339019	0.640399	0
TCEA3	ENSG00000204219	3.79567	3.25627	4.61464	8.69529	9.46783	8.16637	1.17226	5.06529e-10	1
ASAP3	ENSG00000088280	2.67477	2.16228	1.62595	3.3387	3.49294	3.65303	0.715324	0.015698	1
E2F2	ENSG00000007968	8.92917	9.19652	6.80527	6.64205	5.95499	7.45573	-0.314469	0.426876	0
ID3	ENSG00000117318	55.1993	58.1819	53.921	93.6547	103.273	104.315	0.847238	1.62604e-14	1
MDS2	ENSG00000197880	0.541622	0.10276	0.498196	0.182934	0.822527	0	-0.0893475	1	0
RPL11	ENSG00000142676	354.848	361.129	337.166	420.341	401.375	425.726	0.244257	0.216391	0
ELOA	ENSG00000011007	31.2581	34.2967	30.8798	33.5805	35.6953	34.9107	0.110665	0.996084	0
PITHD1	ENSG00000057757	12.2066	12.385	7.61543	16.7601	19.7015	16.6709	0.731794	0.0021975	1
LYPLA2	ENSG00000011009	62.8681	67.2563	52.7737	79.3148	77.8232	79.906	0.374597	0.140934	0
GALE	ENSG00000117308	13.5614	17.5956	15.2908	13.1502	9.74378	10.8552	-0.462721	0.0888052	0
HMGCL	ENSG00000117305	3.94715	4.24039	3.62125	5.50578	4.22108	5.69093	0.379527	0.163268	0
FUCA1	ENSG00000179163	14.3106	14.9465	12.1988	18.6639	16.0664	13.1693	0.216477	1	0
CNR2	ENSG00000188822	0	0	0	0	0.0372595	0	1.79683	1	0
PNRC2	ENSG00000189266	46.8315	42.4084	44.2837	49.8212	45.7336	47.4097	0.100568	1	0
SRSF10	ENSG00000188529	29.5768	30.242	25.004	27.1665	23.944	22.9278	-0.195002	0.710457	0
MYOM3	ENSG00000142661	0.031342	0.166499	0.115316	0.444605	0.317314	0.242756	1.60046	0.0166341	1
IL22RA1	ENSG00000142677	0.829274	1.02268	0.686507	3.15101	2.3788	2.9439	1.72482	6.10757e-06	1
IFNLR1	ENSG00000185436	4.18296	4.5605	3.25148	5.77062	5.12964	7.19971	0.588639	0.0108303	1
GRHL3	ENSG00000158055	1.03059	0.391061	0.81254	0.298359	0.397485	0.190056	-1.25056	0.0968467	0
STPG1	ENSG00000001460	2.14692	2.09482	1.73029	4.21265	5.24422	4.31115	1.21363	9.28414e-12	1
NIPAL3	ENSG00000001461	7.5563	7.44315	9.05545	9.08361	9.4092	9.82077	0.230319	0.281173	0
RCAN3	ENSG00000117602	13.9753	15.2091	16.7376	29.4285	28.1319	30.685	0.938071	8.54039e-17	1
NCMAP	ENSG00000184454	0.844362	0.587391	0.465998	1.3784	1.04482	1.51387	1.07241	0.0265164	1
SRRM1	ENSG00000133226	42.895	40.8801	38.4368	31.3025	34.8239	31.3231	-0.325536	0.0383129	-1
CLIC4	ENSG00000169504	16.7119	17.9223	13.9119	12.5966	10.5393	11.3281	-0.492038	0.00832334	-1
RUNX3	ENSG00000020633	0	0.0973298	0.188748	0.043317	0	0.110372	-1.0058	1	0
SYF2	ENSG00000117614	4.56144	6.85807	5.95316	7.38343	10.5723	9.25841	0.634982	0.0201372	1
RSRP1	ENSG00000117616	5.7121	6.72886	7.40283	5.15434	6.87639	6.30987	-0.122396	1	0
RHD	ENSG00000187010	0.525273	1.52809	1.224	1.4193	0.295444	0.45205	-0.59473	1	0
TMEM50A	ENSG00000183726	24.7511	21.5593	23.4082	29.9342	25.2021	25.6927	0.217296	0.436152	0
RHCE	ENSG00000188672	0.11921	0.361876	0.614053	0.0805272	0.241383	0.205184	-1.07812	1	0
TMEM57	ENSG00000204178	12.3188	11.7275	10.6204	11.7682	9.69213	11.0407	-0.0898662	1	0
LDLRAP1	ENSG00000157978	5.64277	5.50584	7.9882	3.12198	3.55468	4.16243	-0.829899	0.00165714	-1
MAN1C1	ENSG00000117643	0.931876	1.21932	1.3951	1.49775	1.5182	1.27209	0.261545	0.964077	0
SELENON	ENSG00000162430	20.8482	18.9562	24.025	16.9617	16.3282	17.9983	-0.31813	0.115646	0
AL020996,2	ENSG00000255054	0	0	0	0	0	0	0	1	0
MTFR1L	ENSG00000117640	5.28521	4.69208	5.17333	7.44351	7.80757	7.89542	0.612186	0.0188735	1
AUNIP	ENSG00000127423	6.38374	6.85563	7.17924	2.11544	3.33315	4.45726	-1.07401	2.15611e-05	-1
PAQR7	ENSG00000182749	4.48649	3.40482	3.56036	3.80317	3.14691	2.64975	-0.226436	1	0
STMN1	ENSG00000117632	32.0103	34.031	28.1911	45.03	43.6797	44.4915	0.499669	0.00147468	1
PAFAH2	ENSG00000158006	5.82346	4.936	5.56525	5.51751	6.02343	5.20692	0.0447402	1	0
EXTL1	ENSG00000158008	0.447492	0.436633	0.188166	0.12955	0.129443	0.110032	-1.46025	0.298678	0
SLC30A2	ENSG00000158014	0	0	0	0	0	0	0	1	0
TRIM63	ENSG00000158022	0	0	0	0	0	0	0	1	0
PDIK1L	ENSG00000175087	4.73271	5.19337	3.01198	4.01782	4.05768	4.18305	-0.0707858	1	0
FAM110D	ENSG00000197245	0.405932	0.231048	0.298709	0.0685524	0.0684959	0.174672	-1.5353	0.647053	0
C1orf232	ENSG00000282872	0	0	0	0	0.771727	0	3.05288	1	0
AL391650,1	ENSG00000236782	0.842645	1.15108	2.23224	0.455369	0.227497	0.290072	-2.08751	0.0154532	-1
ZNF593	ENSG00000142684	0.377163	0	0	0	0	0	-1.98012	1	0
CNKSR1	ENSG00000142675	10.6173	10.3441	11.9304	11.7273	11.3302	11.2363	0.0586177	1	0
CATSPER4	ENSG00000188782	0.142876	0.108429	0	0	0	0	-2.75394	1	0
CEP85	ENSG00000130695	17.1712	20.9881	20.3508	11.9606	12.384	11.1867	-0.721346	5.14345e-08	-1
SH3BGRL3	ENSG00000142669	88.668	66.551	71.3416	91.7085	94.702	91.9604	0.300503	0.23175	0
UBXN11	ENSG00000158062	10.6051	9.40527	9.61875	18.0345	17.3122	17.2984	0.832025	5.47121e-06	1
CD52	ENSG00000169442	1.24081	0.70624	1.59785	1.25726	0	1.3348	-0.474692	1	0
CRYBG2	ENSG00000176092	1.19831	0.982153	0.599614	0.518057	0.452927	0.288754	-1.10614	0.244739	0
ZNF683	ENSG00000176083	0	0	0	0	0	0	0	1	0
LIN28A	ENSG00000131914	0.28946	0.384426	0.585753	0.34218	0.293056	0.0622772	-0.807946	0.964406	0
DHDDS	ENSG00000117682	17.4147	15.6941	16.7431	17.6456	17.6661	14.5857	0.00616593	1	0
HMGN2	ENSG00000198830	36.9917	64.9193	30.5382	39.7468	54.7726	36.6103	-0.0144721	1	0
RPS6KA1	ENSG00000117676	11.3866	11.0729	10.918	10.9549	11.3451	11.878	0.0338656	1	0
ARID1A	ENSG00000117713	34.5015	33.5102	32.1575	33.63	34.0326	34.0815	0.0229719	1	0
PIGV	ENSG00000060642	3.08734	2.86366	3.02913	3.47586	2.48898	3.69022	0.0964731	1	0
ZDHHC18	ENSG00000204160	6.7761	7.73386	7.34196	6.01896	6.73425	5.92334	-0.227293	0.982505	0
SFN	ENSG00000175793	55.8104	54.6943	54.0036	45.4184	49.3853	48.2195	-0.201414	0.574884	0
GPN2	ENSG00000142751	7.80581	8.00164	7.67292	9.6407	9.31823	9.17414	0.261831	0.249666	0
GPATCH3	ENSG00000198746	7.03913	8.40875	9.11262	12.5038	12.4056	12.7888	0.607368	0.0188667	1
NUDC	ENSG00000090273	95.867	88.5532	91.5436	109.692	122.899	123.405	0.367615	0.0115158	1
NR0B2	ENSG00000131910	27.3479	23.0393	27.5092	51.5229	55.8834	62.1858	1.12185	1.64938e-07	1
KDF1	ENSG00000175707	11.9704	6.62912	8.21332	8.96021	12.7742	13.6428	0.410891	0.58437	0
TRNP1	ENSG00000253368	273.599	249.742	223.256	490.6	466.221	431.759	0.89639	7.12898e-16	1
FAM46B	ENSG00000158246	9.7986	9.66705	7.21038	12.8243	12.5658	12.4382	0.511513	0.0541286	0
SLC9A1	ENSG00000090020	19.4686	20.8911	23.1505	16.8243	16.2206	18.0499	-0.317941	0.0618931	0
WDTC1	ENSG00000142784	8.13687	7.49051	7.01504	12.5216	12.8038	13.7566	0.789385	7.48183e-06	1
TMEM222	ENSG00000186501	6.47986	5.55688	7.15239	5.29639	4.63599	5.52079	-0.315134	0.572247	0
SYTL1	ENSG00000142765	7.4795	7.88365	9.44064	6.49099	7.81784	9.56588	-0.0629292	1	0
MAP3K6	ENSG00000142733	4.92087	5.6017	5.04363	5.1444	5.77281	4.2349	-0.0339203	1	0
FCN3	ENSG00000142748	0	0	0.393959	0.180824	0.0903375	0	-0.495499	1	0
CD164L2	ENSG00000174950	0.142106	0.21569	0.31371	0.575961	0.287743	0	0.373129	1	0
GPR3	ENSG00000181773	5.34823	5.93208	6.05467	4.2612	4.07258	4.36664	-0.455579	0.37846	0
WASF2	ENSG00000158195	39.5507	39.3998	36.5865	38.9015	41.2837	37.1596	0.0240027	1	0
AHDC1	ENSG00000126705	19.4926	16.5153	19.4431	20.5586	21.7452	20.0885	0.171271	1	0
FGR	ENSG00000000938	0	0	0	0	0	0	0	1	0
IFI6	ENSG00000126709	7.0414	5.59821	4.44126	8.38051	10.8631	8.65688	0.728153	0.24051	0
FAM76A	ENSG00000009780	2.01316	2.34625	2.01047	2.96264	2.91167	2.47503	0.390782	0.973378	0
STX12	ENSG00000117758	9.65287	9.04254	9.54485	9.62802	10.689	9.79996	0.094618	1	0
PPP1R8	ENSG00000117751	20.6803	19.3642	19.4575	21.4062	20.972	21.3392	0.100695	1	0
THEMIS2	ENSG00000130775	2.8872	2.57217	3.7411	3.98544	3.0078	3.51102	0.184513	1	0
RPA2	ENSG00000117748	31.4603	32.2699	31.9242	24.9391	25.1125	26.7038	-0.319664	0.152151	0
SMPDL3B	ENSG00000130768	3.15023	3.70974	2.47799	6.60413	5.57223	5.04823	0.891184	0.00122501	1
XKR8	ENSG00000158156	6.34426	3.93199	4.51286	4.92842	4.35343	4.64089	-0.0685938	1	0
EYA3	ENSG00000158161	12.0346	10.2875	10.6993	14.7781	14.6753	13.3216	0.379145	0.0248802	1
PTAFR	ENSG00000169403	3.82116	2.89989	3.76423	2.83101	2.4543	2.01552	-0.503745	0.133656	0
DNAJC8	ENSG00000126698	41.0754	40.0895	37.9853	33.9201	33.4855	30.423	-0.280926	0.0988456	0
ATPIF1	ENSG00000130770	71.6949	61.2355	70.8866	109.453	113.762	114.539	0.729895	2.46054e-12	1
SESN2	ENSG00000130766	11.1715	9.05179	9.02415	9.98621	9.9213	8.52986	-0.0303059	1	0
MED18	ENSG00000130772	4.30963	5.56002	5.6026	5.72533	4.84798	5.31604	0.0233479	1	0
PHACTR4	ENSG00000204138	25.5497	24.3499	23.0275	23.7077	22.8593	23.1471	-0.0635116	1	0
RCC1	ENSG00000180198	30.7345	28.2499	29.478	21.87	19.5862	19.4524	-0.535567	9.36942e-05	-1
TRNAU1AP	ENSG00000180098	4.84407	6.84178	4.70322	3.54488	3.58737	4.4004	-0.52008	0.0764221	0
TAF12	ENSG00000120656	14.7688	17.2359	16.0733	12.8268	12.8162	12.6032	-0.333984	0.173177	0
RAB42	ENSG00000188060	0.263671	0.400202	0.38805	0.445279	0.35593	0.567288	0.326976	1	0
GMEB1	ENSG00000162419	4.80479	5.04358	5.08868	3.85233	4.0007	3.24616	-0.422396	0.0363916	-1
YTHDF2	ENSG00000198492	27.6585	28.8044	23.4499	28.0252	25.2628	25.9374	-0.0107872	1	0
OPRD1	ENSG00000116329	4.25203	3.25044	5.86954	3.83669	4.08491	4.1935	-0.145728	1	0
EPB41	ENSG00000159023	15.7726	15.9667	16.3762	21.382	19.742	19.0128	0.322148	0.010185	1
TMEM200B	ENSG00000253304	0.109905	0	0.242623	0.0742412	0	0	-1.80794	1	0
SRSF4	ENSG00000116350	22.6669	22.3502	23.6155	18.1316	19.4375	18.0757	-0.30235	0.0399542	-1
MECR	ENSG00000116353	3.99339	5.27549	6.25807	3.94643	3.69361	3.30942	-0.513166	0.0874888	0
PTPRU	ENSG00000060656	0.260436	0.658819	0.287466	0.527777	0.585937	0.522971	0.409574	1	0
MATN1	ENSG00000162510	0.0629697	0.191152	0.0926736	0	0	0.0541917	-2.53515	0.615122	0
LAPTM5	ENSG00000162511	0.620119	0.336151	0.45632	1.07716	1.49482	1.44854	1.52057	0.00652465	1
SDC3	ENSG00000162512	14.6107	13.8601	13.4694	12.0875	10.6094	13.0331	-0.232287	0.399935	0
PUM1	ENSG00000134644	36.1836	35.1394	35.1038	44.9193	41.5708	40.7906	0.259453	0.0244853	1
NKAIN1	ENSG00000084628	6.21442	6.33732	5.71616	4.72261	3.53904	3.00832	-0.679649	0.0088215	-1
SNRNP40	ENSG00000060688	17.4128	16.5608	15.288	15.902	14.7288	15.4999	-0.091734	1	0
ZCCHC17	ENSG00000121766	13.2865	12.2602	14.3322	12.4428	13.1459	14.163	-0.00866337	1	0
FABP3	ENSG00000121769	6.78452	5.1488	5.20047	3.05532	5.91482	4.13579	-0.373701	1	0
SERINC2	ENSG00000168528	49.6065	44.965	56.8899	65.5836	73.3071	64.4941	0.425193	0.0423663	1
TINAGL1	ENSG00000142910	14.2795	13.4209	16.004	6.71502	7.33966	7.18429	-1.04158	1.24514e-07	-1
HCRTR1	ENSG00000121764	0.340155	0.602338	0.250306	0.382961	0.765291	0.87821	0.716805	1	0
PEF1	ENSG00000162517	18.8844	11.8605	11.692	17.7712	15.7348	16.2519	0.246859	0.838675	0
COL16A1	ENSG00000084636	0.438077	0.213723	0.11513	0.169099	0.27456	0.35008	0.0856318	1	0
ADGRB2	ENSG00000121753	5.6467	6.69756	8.11772	6.66885	6.33524	7.88469	0.0242176	1	0
SPOCD1	ENSG00000134668	0.163748	0.248538	0.120495	0.718982	0.552608	0.422764	1.65783	0.0103245	1
PTP4A2	ENSG00000184007	29.0177	26.3066	20.8762	26.3544	27.1761	24.9328	0.0449037	1	0
KHDRBS1	ENSG00000121774	55.4533	53.4328	48.0033	55.6971	51.2319	53.7058	0.0357751	1	0
TMEM39B	ENSG00000121775	8.84514	7.57121	8.55223	7.92028	7.77492	9.02833	-0.0155868	1	0
KPNA6	ENSG00000025800	31.6018	29.2501	31.4149	36.1723	32.4786	28.7648	0.0799274	1	0
TXLNA	ENSG00000084652	46.2652	47.6628	43.0368	39.3151	37.2495	36.6853	-0.273576	0.16357	0
CCDC28B	ENSG00000160050	7.71926	5.38953	4.6957	8.62115	10.837	12.5778	0.85807	0.00234219	1
IQCC	ENSG00000160051	4.91591	4.97427	4.04806	5.53454	5.21398	6.04375	0.26872	1	0
DCDC2B	ENSG00000222046	3.41404	2.47316	2.51225	5.03172	4.18965	5.34204	0.80616	0.0372535	1
TMEM234	ENSG00000160055	4.22347	5.36256	4.30321	6.63866	7.07175	7.68881	0.611791	0.00436326	1
EIF3I	ENSG00000084623	91.1309	77.3261	88.3403	75.6432	73.5382	71.6263	-0.215705	0.397863	0
FAM167B	ENSG00000183615	6.1974	3.29226	5.70051	5.65161	5.85611	9.06691	0.432882	0.906179	0
LCK	ENSG00000182866	0.694911	0.0659213	0.447437	0.058677	0.0586287	0.224265	-1.78231	0.396667	0
HDAC1	ENSG00000116478	55.1827	56.0415	54.5012	68.7682	65.2538	66.3225	0.273802	0.0155817	1
MARCKSL1	ENSG00000175130	148.177	142.768	109.791	136.189	130.316	135.455	0.00600509	1	0
TSSK3	ENSG00000162526	3.17705	2.71246	2.7275	1.16248	1.96566	1.59493	-0.858133	0.399511	0
FAM229A	ENSG00000225828	2.34477	2.08893	2.47561	2.34143	2.20189	2.45659	0.0150748	1	0
BSDC1	ENSG00000160058	9.25015	9.58227	10.2783	10.5288	11.0196	10.1897	0.12341	1	0
AL033529,1	ENSG00000254553	0.252427	0	0	0	0	0	-3.38814	1	0
ZBTB8B	ENSG00000273274	0.180794	0.240109	0.382486	0.320584	0.259307	0.272284	0.0497263	1	0
ZBTB8A	ENSG00000160062	0.983876	1.02667	0.784326	0.443076	0.774745	0.740882	-0.514874	0.529058	0
ZBTB8OS	ENSG00000176261	12.6497	13.2777	14.1439	10.2095	13.5276	10.957	-0.208096	1	0
RBBP4	ENSG00000162521	20.0607	22.383	17.4889	20.3784	19.4314	21.2179	0.0258642	1	0
SYNC	ENSG00000162520	0.0831771	0.126247	0.122413	0.280933	0.112281	0.0715821	0.471495	1	0
KIAA1522	ENSG00000162522	42.9831	35.0924	35.2432	44.604	39.6117	42.18	0.159126	1	0
YARS	ENSG00000134684	22.7453	20.3171	23.4687	16.7722	17.116	16.991	-0.386416	0.00207445	-1
S100PBP	ENSG00000116497	6.05693	6.51189	4.99096	4.90126	4.45009	4.04518	-0.384767	0.1066	0
FNDC5	ENSG00000160097	1.66317	2.5945	1.29185	1.24831	2.18275	2.06747	-0.0194864	1	0
HPCA	ENSG00000121905	4.22457	3.75881	6.11017	4.13297	4.32622	2.75809	-0.322347	1	0
TMEM54	ENSG00000121900	27.8371	26.7178	24.7015	16.8684	20.9991	24.4851	-0.351115	0.248889	0
RNF19B	ENSG00000116514	13.3351	12.3127	13.0019	13.8872	12.8257	13.7714	0.0677961	1	0
AK2	ENSG00000004455	48.6183	49.9642	49.4904	34.3814	30.9349	32.8189	-0.593799	1.5289e-09	-1
AZIN2	ENSG00000142920	0.574859	0.838967	0.81349	1.07535	1.01477	0.685001	0.312907	1	0
TRIM62	ENSG00000116525	12.1711	8.87448	10.5953	6.0722	7.51689	8.00987	-0.549277	0.076068	0
ZNF362	ENSG00000160094	8.18481	9.38331	7.04803	9.1756	10.2259	10.4908	0.278748	0.717987	0
A3GALT2	ENSG00000184389	0.850553	0.215163	1.04314	0.766071	0.38272	0.731985	-0.158187	1	0
PHC2	ENSG00000134686	45.5317	38.0936	42.3852	34.1043	33.6828	34.7192	-0.296852	0.183234	0
ZSCAN20	ENSG00000121903	2.89601	2.81981	2.77439	2.69449	1.95466	2.02206	-0.33787	0.459062	0
CSMD2	ENSG00000121904	0.0958435	0.121227	0.0587727	1.65094	1.99459	1.59467	4.2378	1.07658e-47	1
HMGB4	ENSG00000176256	0	0	0	0	0	0	0	1	0
C1orf94	ENSG00000142698	0.225185	0.085447	0.248557	3.19439	5.09162	4.65106	4.4693	2.21946e-20	1
SMIM12	ENSG00000163866	6.84679	5.52251	5.75048	5.66628	5.25031	5.27534	-0.155383	1	0
GJB5	ENSG00000189280	0	0	0	0	0	0	0	1	0
GJB4	ENSG00000189433	0	0	0	0	0	0	0	1	0
GJB3	ENSG00000188910	0	0.184425	0	0	0.0820115	0.104569	-0.0954865	1	0
GJA4	ENSG00000187513	0.168922	0.256391	0	0	0.114014	0	-1.45054	1	0
DLGAP3	ENSG00000116544	3.71938	1.99246	3.16626	4.2367	4.18399	3.26365	0.401396	1	0
AC114490,2	ENSG00000271741	0	0	0	0	0	0	0	1	0
TMEM35B	ENSG00000243749	0	0.238733	0.462966	0	0.212323	0	-1.40128	1	0
ZMYM6	ENSG00000163867	1.33059	1.39994	1.84699	1.4708	1.42877	1.89983	0.0441354	1	0
ZMYM1	ENSG00000197056	5.34661	5.74441	6.76354	4.74792	4.9062	4.03259	-0.383336	0.286845	0
SFPQ	ENSG00000116560	118.656	104.246	105.708	90.5476	95.1391	96.5689	-0.219019	0.266902	0
ZMYM4	ENSG00000146463	10.2407	11.8878	12.5874	13.8353	13.4143	13.2523	0.218244	0.41034	0
KIAA0319L	ENSG00000142687	4.42784	4.25181	4.80982	2.97068	2.31767	2.22933	-0.837726	1.8824e-06	-1
NCDN	ENSG00000020129	8.43512	7.47582	7.59605	5.33936	5.09609	4.518	-0.64065	0.000114233	-1
TFAP2E	ENSG00000116819	1.85497	1.5083	1.2675	0.895033	1.25201	1.14028	-0.469993	1	0
PSMB2	ENSG00000126067	14.1336	15.1801	14.4547	19.2969	17.8663	19.8428	0.378091	0.00954646	1
C1orf216	ENSG00000142686	3.03705	3.15398	2.17603	2.86137	2.42746	2.68247	-0.0623534	1	0
CLSPN	ENSG00000092853	13.9364	13.2205	10.0186	9.52276	9.00842	8.71848	-0.440894	0.017484	-1
AGO4	ENSG00000134698	2.79382	3.05921	1.90901	3.20831	3.15179	3.67523	0.372538	0.342275	0
AGO1	ENSG00000092847	12.3443	10.6996	10.221	15.0547	14.4079	14.1826	0.395869	0.0013727	1
AGO3	ENSG00000126070	3.02966	3.23555	3.48029	2.91703	3.33101	3.12643	-0.0594412	1	0
TEKT2	ENSG00000092850	1.31969	1.00152	0.539503	3.86298	5.64125	9.59056	2.74572	3.55362e-09	1
ADPRHL2	ENSG00000116863	7.12924	5.41041	4.99021	5.40314	7.15914	6.58435	0.144317	1	0
COL8A2	ENSG00000171812	0.0621067	0.0942661	0.0914035	0.167814	0.0419189	0.267245	0.810907	1	0
TRAPPC3	ENSG00000054116	7.64774	8.67465	9.19789	9.94334	8.04803	7.57242	0.00136593	1	0
MAP7D1	ENSG00000116871	27.5677	26.6422	26.9264	30.0705	32.2741	36.7946	0.288448	0.548229	0
THRAP3	ENSG00000054118	40.5417	43.4088	37.2236	49.4771	51.9578	54.9704	0.367581	0.00279356	1
SH3D21	ENSG00000214193	1.55586	2.21391	1.52652	2.27715	3.54418	2.28741	0.61319	0.126491	0
EVA1B	ENSG00000142694	1.67652	1.45408	0.528722	1.1325	1.45487	1.44281	0.169255	1	0
STK40	ENSG00000196182	13.9571	11.8128	11.2632	11.9166	14.008	13.4404	0.0931859	1	0
LSM10	ENSG00000181817	7.36729	7.9452	7.56126	6.94111	9.15996	6.84083	0.00948152	1	0
OSCP1	ENSG00000116885	3.12093	3.39483	2.67932	6.53544	7.93438	4.92409	1.08834	5.53427e-05	1
MRPS15	ENSG00000116898	19.9924	19.2484	20.8597	15.5878	22.8925	19.0886	-0.0621125	1	0
CSF3R	ENSG00000119535	0.0344096	0.0261136	0	0.0464878	0	0.0592257	0.739768	1	0
GRIK3	ENSG00000163873	0.114742	0.152386	0	0.232526	0.232335	0.197493	1.33934	0.152624	0
ZC3H12A	ENSG00000163874	5.39001	5.78312	7.65904	2.69935	3.26164	3.91885	-0.951182	0.000253401	-1
MEAF6	ENSG00000163875	6.82052	7.8273	7.22237	11.5183	10.8912	12.67	0.673546	0.000312531	1
SNIP1	ENSG00000163877	2.21211	2.13663	2.44171	1.69806	2.10387	2.33641	-0.158329	1	0
DNALI1	ENSG00000163879	12.9528	11.1142	9.96249	21.3686	18.144	18.1491	0.770016	7.72724e-08	1
GNL2	ENSG00000134697	13.732	13.8695	13.9313	9.20785	9.54103	9.3847	-0.562114	8.35328e-05	-1
RSPO1	ENSG00000169218	0	0	0	0	0	0	0	1	0
C1orf109	ENSG00000116922	3.66309	3.72313	4.42835	3.5791	2.9139	3.26504	-0.281465	0.803078	0
CDCA8	ENSG00000134690	29.0156	31.1134	27.6617	20.235	18.1569	19.6127	-0.598514	6.86509e-06	-1
EPHA10	ENSG00000183317	2.02799	2.37608	2.0683	3.07631	3.53004	2.90881	0.555509	0.0141383	1
MANEAL	ENSG00000185090	18.5479	16.7016	15.7701	17.2033	16.1513	14.5563	-0.0861126	1	0
YRDC	ENSG00000196449	13.3424	12.7775	16.8311	14.0558	12.7577	12.7127	-0.121696	1	0
C1orf122	ENSG00000197982	9.62028	7.10355	7.84448	10.0991	9.9153	11.1881	0.348291	1	0
MTF1	ENSG00000188786	5.96415	5.12971	4.41537	5.66476	5.12337	6.03486	0.121825	1	0
INPP5B	ENSG00000204084	1.3966	1.52821	1.5774	1.73325	1.86335	1.50938	0.182755	1	0
SF3A3	ENSG00000183431	20.8044	17.7389	16.8851	15.9549	16.8503	17.5357	-0.135636	1	0
FHL3	ENSG00000183386	11.4337	9.22623	10.9696	6.45254	8.20557	8.22058	-0.466117	0.0930438	0
UTP11	ENSG00000183520	11.5673	8.58337	8.89018	11.055	9.77361	11.4296	0.15997	1	0
POU3F1	ENSG00000185668	0	0	0	0	0	0	0	1	0
RRAGC	ENSG00000116954	0.561328	0.724191	0.702199	1.02379	1.36393	0.966158	0.744478	0.126491	0
MYCBP	ENSG00000214114	3.53123	3.7663	2.59849	4.57733	2.31899	5.17448	0.281862	1	0
AL139260,3	ENSG00000274944	0	0	0	0	0	0	0	1	0
GJA9	ENSG00000131233	0.141001	0.321018	0	0.952468	0.475842	0.606725	2.05527	0.158982	0
RHBDL2	ENSG00000158315	0.207541	0.315007	0.305442	0.981366	0.770438	0.714438	1.52322	0.0783745	0
AKIRIN1	ENSG00000174574	33.12	29.9531	26.7855	30.9502	31.4961	35.424	0.124752	1	0
NDUFS5	ENSG00000168653	59.2779	56.6345	65.0408	76.1524	76.8042	71.056	0.30826	0.302226	0
MACF1	ENSG00000127603	18.6598	20.0185	20.6733	25.9142	26.1563	25.6545	0.388548	8.62893e-06	1
BMP8A	ENSG00000183682	1.71418	1.30089	1.00911	2.89484	1.61978	1.18017	0.549924	1	0
PABPC4	ENSG00000090621	20.3566	17.7855	21.305	17.2465	17.088	17.5189	-0.196978	0.779967	0
HEYL	ENSG00000163909	0.475343	0.300616	0.46638	0.481645	1.12291	0.54544	0.812826	0.592515	0
NT5C1A	ENSG00000116981	0.262004	0	0	0	0	0	-2.00457	1	0
HPCAL4	ENSG00000116983	0.0584519	0.0887188	0.129037	0	0.0789042	0.0503037	-1.06159	1	0
PPIE	ENSG00000084072	3.70139	4.30896	3.62279	3.66551	3.15314	3.55653	-0.169075	1	0
BMP8B	ENSG00000116985	3.24805	4.06261	3.09828	4.38815	4.01916	3.26114	0.17081	1	0
OXCT2	ENSG00000198754	1.58838	1.44652	1.75324	1.28755	0.857662	0.956872	-0.614822	0.994206	0
TRIT1	ENSG00000043514	8.82205	10.3319	9.13658	11.9923	11.1738	9.93553	0.227456	0.735162	0
MYCL	ENSG00000116990	0.744716	0.956439	0.632315	0.232182	0.657307	0.690203	-0.585583	0.784385	0
MFSD2A	ENSG00000168389	2.5334	2.69165	2.55665	1.41796	1.70992	2.30483	-0.540249	0.245678	0
CAP1	ENSG00000131236	61.3689	57.6537	49.2998	53.4241	52.4563	50.458	-0.104167	1	0
PPT1	ENSG00000131238	22.9855	26.6983	24.5964	28.3869	23.804	23.9339	0.0344306	1	0
RLF	ENSG00000117000	4.36497	3.73548	4.1346	3.79549	3.19687	3.6366	-0.199924	1	0
TMCO2	ENSG00000188800	0	0.247594	1.20038	0.220385	0.660612	0.280773	-0.353051	1	0
ZMPSTE24	ENSG00000084073	27.932	27.4831	32.2053	29.9479	27.5118	29.4189	-0.0150064	1	0
COL9A2	ENSG00000049089	0.139744	0	0.205663	0.0943978	0	0.120263	-0.688085	1	0
SMAP2	ENSG00000084070	18.9312	19.0347	18.3979	27.6806	28.0352	25.435	0.528181	3.49989e-05	1
ZFP69B	ENSG00000187801	2.43117	3.87455	3.13074	1.72438	2.8716	1.98765	-0.52797	0.477446	0
ZFP69	ENSG00000187815	1.07157	1.62644	1.37992	1.02546	0.964342	1.07589	-0.43288	1	0
EXO5	ENSG00000164002	1.68845	1.56612	1.31149	1.83757	2.15262	0.887993	0.134746	1	0
ZNF684	ENSG00000117010	1.90878	1.23129	1.40459	0.515756	1.03066	0.492807	-1.10678	0.0774395	0
RIMS3	ENSG00000117016	0.360794	0.304231	0.41299	0.324958	0.324691	0.1725	-0.355767	1	0
NFYC	ENSG00000066136	8.86094	7.31255	8.7295	7.13041	7.38599	8.95918	-0.0882973	1	0
KCNQ4	ENSG00000117013	0.0693374	0.105241	0.20409	0.0468378	0.233996	0.298359	0.495362	1	0
CITED4	ENSG00000179862	35.4834	25.4232	24.9755	20.694	19.3381	22.5708	-0.451723	0.368631	0
CTPS1	ENSG00000171793	16.5676	16.8045	16.9585	12.1958	10.9314	11.6075	-0.535697	4.36013e-06	-1
SLFNL1	ENSG00000171790	1.48047	3.11527	2.42644	2.27288	1.58971	3.41689	0.0144761	1	0
SCMH1	ENSG00000010803	6.39167	7.67197	7.72696	7.75408	6.11892	6.11809	-0.127187	1	0
FOXO6	ENSG00000204060	2.53995	3.02906	4.1831	1.96086	2.85723	2.39406	-0.452549	0.708723	0
EDN2	ENSG00000127129	0	0	0	0	0	0	0	1	0
HIVEP3	ENSG00000127124	1.61155	1.20753	1.45607	2.4666	2.31312	2.40513	0.75484	0.00260261	1
GUCA2B	ENSG00000044012	0.485827	1.10609	0.3575	0.328179	0.655817	0.418102	-0.447991	1	0
GUCA2A	ENSG00000197273	1.01947	0.386839	0	0	0	0.438676	-1.45244	1	0
FOXJ3	ENSG00000198815	20.7862	21.6184	20.9	24.1315	21.0728	22.3426	0.0933916	1	0
RIMKLA	ENSG00000177181	5.26403	5.61246	4.9905	7.22084	8.23937	7.33729	0.523554	0.00610367	1
ZMYND12	ENSG00000066185	1.05709	0.902507	1.06957	0.892586	0.713481	0.56858	-0.449025	1	0
PPCS	ENSG00000127125	8.95872	9.77328	7.33399	8.32104	11.1108	10.0228	0.177822	1	0
CCDC30	ENSG00000186409	0.21478	0.325994	0.268681	0.652882	1.01476	0.998132	1.68865	1.25969e-06	1
PPIH	ENSG00000171960	22.8978	18.7491	18.4754	9.90468	11.3878	9.8529	-0.936787	1.59937e-05	-1
YBX1	ENSG00000065978	394.332	370.654	372.005	376.314	389.393	405.837	0.043282	1	0
CLDN19	ENSG00000164007	0	0.0611081	0	0	0	0	-1.92843	1	0
P3H1	ENSG00000117385	8.01614	6.70159	8.32764	5.55973	7.17541	6.49288	-0.260388	0.689849	0
C1orf50	ENSG00000164008	1.71508	0.28924	0.701141	2.05963	0.257242	1.14799	0.409616	1	0
AC098484,3	ENSG00000283580	0	0	0.158329	0.581373	0.290447	0	2.04223	1	0
TMEM269	ENSG00000274386	0.663248	0.251671	0.390445	0.358422	0.402893	1.02742	0.448022	1	0
SVBP	ENSG00000177868	4.08167	4.55529	3.00353	1.45969	3.07903	2.27291	-0.76055	0.291305	0
ERMAP	ENSG00000164010	0.688927	0.99813	0.921733	1.01536	1.01453	1.07798	0.231267	1	0
ZNF691	ENSG00000164011	2.70665	2.16219	5.03168	4.81146	2.6922	4.53608	0.2689	1	0
SLC2A1	ENSG00000117394	35.6942	30.3522	36.9802	20.8746	21.977	17.8706	-0.759868	2.18885e-06	-1
FAM183A	ENSG00000186973	1.37622	2.87215	1.51906	1.62688	0.92888	0.592187	-0.841006	1	0
EBNA1BP2	ENSG00000117395	13.8463	15.2675	14.6241	13.0945	14.8979	15.9816	0.00250641	1	0
CFAP57	ENSG00000243710	0.150957	0.610996	0.222166	0.849769	0.645293	1.16922	1.36439	0.0228104	1
TMEM125	ENSG00000179178	3.27265	1.86272	1.70581	4.42139	4.50978	4.81141	1.03752	0.013586	1
C1orf210	ENSG00000253313	7.46141	6.53365	7.32072	13.3114	15.3665	14.6537	1.02496	2.34859e-06	1
TIE1	ENSG00000066056	0	0	0	0	0.0584886	0.223729	4.49911	0.296287	0
MPL	ENSG00000117400	0.556162	1.1607	0.306942	1.50276	1.50153	0.957265	0.962846	0.438748	0
CDC20	ENSG00000117399	43.4061	31.8611	30.8935	23.2646	25.1666	25.2301	-0.521761	0.0200891	-1
ELOVL1	ENSG00000066322	28.2287	27.5688	28.4343	26.1803	24.7532	23.5967	-0.173868	0.635363	0
MED8	ENSG00000159479	8.58102	10.4195	8.99804	11.0859	7.74648	9.60026	0.0176468	1	0
SZT2	ENSG00000198198	5.1776	5.22149	5.51467	4.1704	4.51877	4.34619	-0.288779	0.0452442	-1
HYI	ENSG00000178922	0	0	0	0	0	0	0	1	0
PTPRF	ENSG00000142949	24.7746	24.0413	23.9887	15.8392	14.2727	16.4742	-0.644705	1.25932e-06	-1
KDM4A	ENSG00000066135	8.46787	7.91584	6.93267	9.65976	11.5443	9.41093	0.400335	0.0763272	0
ST3GAL3	ENSG00000126091	1.69728	2.5266	2.3538	2.9104	2.908	1.40449	0.140492	1	0
ARTN	ENSG00000117407	1.30943	0.165622	0.963554	0.442263	0.662849	0.375631	-0.653446	1	0
IPO13	ENSG00000117408	5.99135	5.45623	5.58446	8.78819	8.35731	7.9552	0.566152	0.000443694	1
DPH2	ENSG00000132768	14.5514	10.2919	12.0918	8.49221	9.82148	6.73001	-0.550017	0.147614	0
ATP6V0B	ENSG00000117410	15.5891	14.9439	18.7164	24.4418	25.64	26.0551	0.625836	0.00160048	1
B4GALT2	ENSG00000117411	7.22789	7.76108	10.0716	8.15479	7.62909	5.69093	-0.221616	1	0
CCDC24	ENSG00000159214	3.42758	4.83081	3.84337	5.56786	6.33443	3.72233	0.37128	0.595979	0
SLC6A9	ENSG00000196517	1.74282	2.55993	2.52356	1.55705	2.12495	1.88693	-0.311098	0.947725	0
KLF17	ENSG00000171872	0	0	0.0681658	0	0	0	-1.90696	1	0
KLF18	ENSG00000283039	0	0	0	0	0	0	0	1	0
DMAP1	ENSG00000178028	7.87388	8.33428	7.31881	10.4627	11.2933	10.4764	0.455743	0.00371586	1
ERI3	ENSG00000117419	10.978	11.9137	10.1786	11.9393	11.9294	12.9433	0.152907	1	0
RNF220	ENSG00000187147	5.14985	5.22614	5.2437	4.73272	5.49676	4.7927	-0.0552624	1	0
TMEM53	ENSG00000126106	3.43099	3.99652	3.69901	5.2821	6.13942	5.21874	0.577024	0.0218619	1
C1orf228	ENSG00000198520	0.549662	0.556188	0.741535	1.42332	2.34963	2.20751	1.66859	0.0147053	1
KIF2C	ENSG00000142945	22.5126	21.4919	19.7856	10.801	12.5103	13.2129	-0.805398	1.02772e-08	-1
RPS8	ENSG00000142937	85.2695	80.8699	92.8075	92.3527	92.758	86.7969	0.0707462	1	0
BEST4	ENSG00000142959	0.14169	0.215058	0.104263	0.574272	0.2869	0.243876	1.2125	1	0
PLK3	ENSG00000173846	5.08547	5.06149	5.27587	6.36368	5.62694	6.09847	0.227953	0.908114	0
TCTEX1D4	ENSG00000188396	1.14039	1.44241	1.95805	2.05423	1.53941	1.96283	0.254385	1	0
BTBD19	ENSG00000222009	4.61425	3.87696	5.21442	3.61789	4.78281	4.25466	-0.115887	1	0
PTCH2	ENSG00000117425	1.12658	0.769471	0.787554	1.90253	2.05304	1.98755	1.17062	0.000201674	1
EIF2B3	ENSG00000070785	10.6288	9.22777	9.19783	7.23725	6.48521	7.3177	-0.46108	0.0248962	-1
HECTD3	ENSG00000126107	16.2815	14.6539	13.4522	14.5871	16.8886	15.1917	0.0769259	1	0
UROD	ENSG00000126088	13.0657	13.5488	10.642	14.8222	14.1368	14.5919	0.228236	0.762966	0
ZSWIM5	ENSG00000162415	9.30656	8.84669	7.97793	7.80968	7.41471	7.88536	-0.173873	0.789578	0
HPDL	ENSG00000186603	16.9145	15.674	16.2462	8.05821	13.0988	11.492	-0.58104	0.02237	-1
MUTYH	ENSG00000132781	6.52939	5.57458	4.14952	4.81161	5.00797	4.78908	-0.138276	1	0
TOE1	ENSG00000132773	9.94297	8.83014	8.01714	6.78798	7.35355	7.82866	-0.282468	0.723366	0
TESK2	ENSG00000070759	2.27002	1.85524	1.67041	2.41807	1.00179	3.08064	0.15586	1	0
CCDC163	ENSG00000280670	0.946807	1.2774	1.00637	0.56851	0.568042	0.905357	-0.69728	0.653924	0
MMACHC	ENSG00000132763	3.12164	4.15618	3.66727	2.81158	3.32676	3.6291	-0.179809	1	0
PRDX1	ENSG00000117450	65.554	69.7068	52.866	42.2225	35.1136	30.6679	-0.795137	9.48227e-06	-1
AKR1A1	ENSG00000117448	15.2407	13.7526	13.1298	9.41634	11.9175	11.9965	-0.336494	0.14245	0
NASP	ENSG00000132780	17.1494	16.6197	15.4982	14.7933	14.6397	15.7507	-0.124543	1	0
CCDC17	ENSG00000159588	2.96759	2.51707	2.24795	2.71214	1.5906	2.0281	-0.274746	1	0
GPBP1L1	ENSG00000159592	14.0083	12.0228	12.8062	13.1792	13.4844	11.2496	-0.0294272	1	0
TMEM69	ENSG00000159596	9.03769	8.93441	10.2382	8.19357	8.42761	10.4387	-0.0664865	1	0
IPP	ENSG00000197429	3.13132	3.08928	2.82265	3.543	2.95888	2.76218	0.0466021	1	0
MAST2	ENSG00000086015	6.73823	7.09766	7.69498	8.68059	10.1397	8.68253	0.351397	0.0464079	1
PIK3R3	ENSG00000117461	3.13132	3.11899	2.47702	5.86975	5.91775	5.55805	0.996918	4.28706e-07	1
AL358075,4	ENSG00000278139	0	0	0	0	0	0	0	1	0
TSPAN1	ENSG00000117472	31.7498	29.3048	36.8942	59.4558	50.9675	57.3906	0.774425	4.89681e-09	1
AL672043,1	ENSG00000250719	0	0	0	0.992013	0	0	2.56029	1	0
POMGNT1	ENSG00000085998	12.2136	10.725	11.3979	10.5579	12.0022	10.7124	-0.0422419	1	0
LURAP1	ENSG00000171357	0	0	0	0.317027	0.105589	0	3.43758	0.86243	0
RAD54L	ENSG00000085999	12.0097	11.2386	10.9637	5.55073	7.13079	7.84878	-0.740366	0.00120357	-1
LRRC41	ENSG00000132128	8.49288	7.54507	6.72075	8.37782	8.87136	8.58513	0.189621	0.61237	0
UQCRH	ENSG00000173660	70.6557	70.3481	74.8814	93.926	96.6294	96.0844	0.408353	0.0672427	0
NSUN4	ENSG00000117481	4.14438	4.73078	4.10825	2.93838	2.4736	3.15398	-0.60774	0.00144568	-1
FAAH	ENSG00000117480	0.417923	0.713618	0.307532	0	0.282077	0.269748	-1.38299	0.570536	0
DMBX1	ENSG00000197587	0	0	0	0	0	0	0	1	0
AL136373,1	ENSG00000282881	0	0	0	0	0	0	0	1	0
KNCN	ENSG00000162456	0	0	0	0.139447	0	0	2.56696	1	0
MKNK1	ENSG00000079277	3.41433	3.30031	3.35877	3.35035	3.32333	3.61883	0.0291715	1	0
MOB3C	ENSG00000142961	1.42176	1.63707	1.3709	1.98704	2.11777	1.98302	0.456459	0.270808	0
ATPAF1	ENSG00000123472	6.23299	5.69955	4.66179	6.10856	5.72422	6.72712	0.164947	1	0
TEX38	ENSG00000186118	0.973283	0.295452	1.14592	0.657458	0.525534	1.34017	0.0271207	1	0
EFCAB14	ENSG00000159658	19.3359	19.6472	18.8808	17.1764	16.5393	13.225	-0.298711	0.245692	0
CYP4B1	ENSG00000142973	0	0	0.0615774	0.169581	0	0	1.14646	1	0
CYP4A11	ENSG00000187048	0	0	0	0	0	0	0	1	0
CYP4X1	ENSG00000186377	0	0	0	0	0	0	0	1	0
CYP4Z1	ENSG00000186160	0	0.220552	0.213855	0	0	0	-3.56059	1	0
CYP4A22	ENSG00000162365	0	0.0570384	0.0553064	0.101541	0.0507285	0	0.359836	1	0
PDZK1IP1	ENSG00000162366	0	0	0	0	0.408403	0	3.05288	1	0
TAL1	ENSG00000162367	0	0.115848	0.0374434	0	0	0	-3.58073	0.908114	0
STIL	ENSG00000123473	7.83673	7.75869	6.35218	4.89068	4.43021	5.23794	-0.59185	0.0349517	-1
CMPK1	ENSG00000162368	35.8398	31.0355	29.2602	33.3843	31.2689	27.6619	-0.0545047	1	0
FOXE3	ENSG00000186790	0.29282	0	0.107737	0	0	0	-3.30353	1	0
FOXD2	ENSG00000186564	0.434282	0.188331	1.23263	0.209543	0.460615	0.213567	-1.05827	0.510085	0
TRABD2B	ENSG00000269113	0.164935	0.0938775	0.0910267	0.111415	0.0834922	0	-0.680917	1	0
SLC5A9	ENSG00000117834	1.27911	1.7473	1.60012	1.9009	2.11517	2.752	0.513666	0.207478	0
SPATA6	ENSG00000132122	6.69056	6.9306	8.62478	10.2926	10.9764	10.9694	0.527835	0.00100768	1
AGBL4	ENSG00000186094	0	0	0.0572038	0.105024	0.209876	0.0669008	2.44093	0.33256	0
BEND5	ENSG00000162373	0	0	0	0	0.0915629	0.233496	3.1447	1	0
ELAVL4	ENSG00000162374	0	0	0	0.0281377	0.140573	0	3.948	0.821912	0
DMRTA2	ENSG00000142700	1.52888	1.22853	1.12504	1.15427	1.76034	2.01233	0.34352	1	0
FAF1	ENSG00000185104	13.3006	12.5445	13.691	8.49128	10.5859	9.42849	-0.471248	0.000497911	-1
CDKN2C	ENSG00000123080	11.7134	10.5478	9.51996	13.404	11.623	13.0897	0.267447	0.473564	0
C1orf185	ENSG00000204006	0	0	0	0	0.17716	0	1.79687	1	0
RNF11	ENSG00000123091	20.0667	16.5683	15.3815	19.517	25.5205	22.4662	0.382578	0.0893216	0
TTC39A	ENSG00000085831	10.7812	10.7916	10.2359	17.0559	16.1009	16.157	0.633474	6.50468e-07	1
EPS15	ENSG00000085832	14.1901	13.1357	13.999	12.7192	12.2088	10.7358	-0.208129	0.38198	0
OSBPL9	ENSG00000117859	8.31466	7.88176	7.239	9.2787	9.76443	7.78465	0.198293	1	0
NRDC	ENSG00000078618	21.754	22.2939	22.0895	19.6125	20.6947	19.7902	-0.138197	1	0
RAB3B	ENSG00000169213	67.8804	72.268	69.6912	94.6817	86.9678	88.7538	0.365675	0.00046952	1
TXNDC12	ENSG00000117862	28.9239	22.0111	23.9297	28.3359	24.6994	25.167	0.0672556	1	0
KTI12	ENSG00000198841	6.59947	6.03573	5.72792	7.77289	8.6802	6.55327	0.339173	0.787264	0
BTF3L4	ENSG00000134717	8.09141	8.11437	6.91105	7.6456	7.21671	7.08781	-0.0722193	1	0
ZFYVE9	ENSG00000157077	4.84313	4.62276	4.73956	7.11649	7.24543	7.39066	0.614914	0.000652812	1
CC2D1B	ENSG00000154222	5.64985	5.81482	6.15081	6.92722	5.56333	6.82714	0.128773	1	0
ORC1	ENSG00000085840	10.749	9.90048	8.38295	5.52332	4.71266	6.00891	-0.836257	1.42404e-05	-1
PRPF38A	ENSG00000134748	9.43214	10.776	9.204	8.69151	9.34174	9.22019	-0.112205	1	0
ZCCHC11	ENSG00000134744	5.10284	5.639	4.94075	5.68453	6.05448	5.28521	0.119651	1	0
GPX7	ENSG00000116157	5.83164	5.85749	5.04855	8.34206	8.45096	9.74219	0.661887	0.0289573	1
FAM159A	ENSG00000182183	0	0.175527	0	0	0	0	-2.702	1	0
COA7	ENSG00000162377	10.5152	9.40692	9.73618	7.57348	8.83629	8.51	-0.249294	0.754627	0
ZYG11B	ENSG00000162378	3.50254	3.75892	2.73358	4.94706	4.10722	4.32351	0.425106	0.126491	0
ZYG11A	ENSG00000203995	0.0617892	0.0937841	0.136404	0	0.208523	0.106351	0.0710923	1	0
ECHDC2	ENSG00000121310	3.13298	2.94826	4.03911	3.11526	3.26495	2.91194	-0.124904	1	0
SCP2	ENSG00000116171	7.12436	7.6065	6.37326	10.1205	9.33432	8.50557	0.409117	0.027104	1
PODN	ENSG00000174348	0	0.179683	0.0435566	0.199921	0.0799026	0	0.293511	1	0
SLC1A7	ENSG00000162383	0	0.0814172	0.15789	0.036235	0.0362052	0	-1.54973	1	0
CPT2	ENSG00000157184	1.99797	1.55839	1.93988	1.48085	1.68566	1.36123	-0.269479	0.911496	0
C1orf123	ENSG00000162384	2.77951	3.77726	3.3296	3.05652	3.14126	2.94833	-0.123435	1	0
MAGOH	ENSG00000162385	25.9706	18.8065	20.8613	22.3644	14.5851	19.2793	-0.21755	1	0
LRP8	ENSG00000157193	3.78876	4.27005	3.34976	2.63573	2.59539	3.43094	-0.403532	0.227442	0
DMRTB1	ENSG00000143006	0	0	0	0	0	0	0	1	0
GLIS1	ENSG00000174332	0	0	0	0	0.0628851	0	1.79536	1	0
NDC1	ENSG00000058804	12.7086	11.2306	12.8015	7.70718	6.74776	7.77743	-0.725039	0.000155499	-1
YIPF1	ENSG00000058799	6.71904	5.31157	5.35628	9.17205	7.93627	8.19173	0.554531	0.095936	0
DIO1	ENSG00000211452	0.76259	0.868099	0.561158	2.74738	2.91669	3.17204	1.99564	8.67933e-07	1
HSPB11	ENSG00000081870	5.10884	5.37355	3.82533	7.68918	5.32355	3.62532	0.232676	1	0
LRRC42	ENSG00000116212	14.6764	13.329	12.3931	17.3088	14.7775	15.7363	0.249684	0.577389	0
LDLRAD1	ENSG00000203985	0	0	0.0898641	2.39232	3.13218	4.72939	6.24181	1.12405e-16	1
TMEM59	ENSG00000116209	12.6807	13.1841	12.3171	21.8001	18.4656	17.1334	0.58981	5.3281e-06	1
TCEANC2	ENSG00000116205	1.12058	1.86366	1.98251	2.27087	2.36555	2.52377	0.51148	0.198593	0
AL357673,1	ENSG00000256407	0	0.111392	0.162015	0.247878	0.0495348	0	0.0968536	1	0
CDCP2	ENSG00000157211	0	0	0	0	0	0	0	1	0
CYB5RL	ENSG00000215883	2.11209	2.34266	1.74548	1.71207	1.88612	1.73377	-0.213197	1	0
MRPL37	ENSG00000116221	41.9867	37.3904	36.9248	42.8893	44.2364	40.8341	0.142119	0.969335	0
SSBP3	ENSG00000157216	31.6284	30.0248	28.7047	47.6406	46.403	44.4584	0.618421	5.56166e-09	1
ACOT11	ENSG00000162390	2.22695	1.82525	1.66057	2.26651	2.18448	2.63201	0.317132	0.453279	0
FAM151A	ENSG00000162391	0.289315	0.329344	0.42579	0.97717	0.390546	0.622461	0.889098	0.913235	0
MROH7	ENSG00000184313	0	0	0	0.0646752	0.150785	0.24719	5.64853	0.00265246	1
MROH7,TTC4	ENSG00000271723	0	0	0	0.0276337	0	0	1.79517	1	0
TTC4	ENSG00000243725	1.48021	2.24667	1.33127	1.22209	1.11007	1.34464	-0.47426	0.713584	0
PARS2	ENSG00000162396	0.617892	1.12541	1.36404	1.41912	2.66909	1.59527	0.832186	0.200212	0
TTC22	ENSG00000006555	3.44885	2.21747	2.67886	3.07393	2.68343	3.58642	0.16931	1	0
LEXM	ENSG00000162398	0.979308	0.867068	0.840738	0.771783	0.220328	0.140465	-1.16196	0.710007	0
DHCR24	ENSG00000116133	112.535	105.187	115.703	73.2059	64.1176	62.02	-0.741271	7.47994e-10	-1
TMEM61	ENSG00000143001	8.98934	8.42724	13.8134	8.21553	14.2761	9.10143	0.0144795	1	0
BSND	ENSG00000162399	0.0835364	0.0633961	0	0.169288	0.225532	0.0718914	1.64577	1	0
PCSK9	ENSG00000169174	23.7574	22.7138	28.5798	13.6882	13.0874	12.5279	-0.933009	4.83934e-08	-1
USP24	ENSG00000162402	19.0205	17.389	18.0757	18.6902	17.4442	18.765	0.0116701	1	0
PLPP3	ENSG00000162407	5.32231	4.74701	6.05639	4.92957	4.44407	5.14702	-0.156362	1	0
PRKAA2	ENSG00000162409	4.83707	4.87097	5.56727	3.77016	4.20655	3.89594	-0.364832	0.270416	0
FYB2	ENSG00000187889	0.375616	0.427585	0.414601	0.592039	0.422537	0.754262	0.501231	1	0
C8A	ENSG00000157131	0	0	0	0	0	0	0	1	0
C8B	ENSG00000021852	0	0	0	0	0	0	0	1	0
DAB1	ENSG00000173406	0.768517	1.07898	1.47035	1.55741	1.37458	1.62039	0.424281	0.454507	0
OMA1	ENSG00000162600	1.7162	1.95365	2.23875	3.21444	2.73792	2.68539	0.537561	0.196025	0
TACSTD2	ENSG00000184292	0.246736	0.0936246	0	0	0.249802	0.10617	0.179943	1	0
MYSM1	ENSG00000162601	10.5138	11.1558	11.4856	11.6177	11.5205	12.0363	0.0820251	1	0
JUN	ENSG00000177606	17.3695	13.4305	15.3137	17.9872	16.5899	15.6533	0.129426	1	0
FGGY	ENSG00000172456	1.38182	1.39219	1.03435	2.63934	2.89445	2.41939	1.07462	6.07808e-09	1
HOOK1	ENSG00000134709	7.55353	8.98946	7.86377	15.5683	13.6436	13.0381	0.79004	8.47822e-09	1
CYP2J2	ENSG00000134716	0.582017	0.88339	1.21347	0.786312	0.589248	0.584364	-0.465528	1	0
C1orf87	ENSG00000162598	0	0	0	0	0	0	0	1	0
NFIA	ENSG00000162599	3.20131	2.28777	3.08205	3.06354	2.0887	1.90557	-0.268642	0.804308	0
TM2D1	ENSG00000162604	5.15297	4.30965	5.18478	3.51638	4.79111	4.11788	-0.23393	0.849286	0
PATJ	ENSG00000132849	8.74979	10.2015	7.94934	7.92474	7.37384	7.9928	-0.209139	0.425123	0
L1TD1	ENSG00000240563	0	0	0	0	0	0	0	1	0
KANK4	ENSG00000132854	0.0485014	0.0736158	0.0356902	0.032763	0.032736	0.292182	1.05767	1	0
USP1	ENSG00000162607	13.3351	12.7533	12.5663	10.5705	10.8833	11.242	-0.240877	0.350321	0
DOCK7	ENSG00000116641	3.32345	3.23901	3.24363	3.92286	3.72287	3.65298	0.205984	0.477735	0
ANGPTL3	ENSG00000132855	0.446213	0.609539	0.459689	1.14539	0.602343	0.307208	0.463344	1	0
ATG4C	ENSG00000125703	2.14498	2.68946	2.40191	2.7089	2.45489	1.60519	-0.0840463	1	0
FOXD3	ENSG00000187140	0.13904	0	0	0	0	0	-2.00457	1	0
ALG6	ENSG00000088035	3.04687	1.68974	2.54388	2.25608	2.45196	1.91617	-0.112444	1	0
ITGB3BP	ENSG00000142856	3.71912	5.08042	3.59687	2.29695	3.01227	2.97205	-0.588037	0.107115	0
EFCAB7	ENSG00000203965	1.3729	1.65932	1.04768	1.68307	0.995281	1.57536	0.055278	1	0
PGM1	ENSG00000079739	3.47479	2.36795	3.39188	2.68256	2.82394	2.68526	-0.164098	1	0
ROR1	ENSG00000185483	14.9015	14.9145	16.1461	18.4398	17.7541	17.7308	0.229391	0.163259	0
UBE2U	ENSG00000177414	0	0	0	0	0.106508	0	1.80464	1	0
CACHD1	ENSG00000158966	0.914227	1.14479	1.74913	0.463174	0.586204	0.629426	-1.20713	0.00326113	-1
RAVER2	ENSG00000162437	2.10242	2.03068	1.96902	2.32396	2.83806	3.0841	0.428839	0.22852	0
JAK1	ENSG00000162434	30.2114	32.6491	27.6709	35.4813	33.0039	30.8996	0.135612	1	0
AK4	ENSG00000162433	0.229642	0.0871383	0.450625	0.465374	0.18083	0.230568	0.188189	1	0
DNAJC6	ENSG00000116675	11.3029	11.2683	11.8775	20.6516	19.4804	19.311	0.786591	6.91128e-12	1
LEPROT	ENSG00000213625	11.0211	15.0047	14.06	18.3315	18.8024	14.7276	0.369252	0.178085	0
LEPR	ENSG00000116678	1.73462	1.47128	1.67063	2.32626	2.772	2.76609	0.690718	0.000806871	1
PDE4B	ENSG00000184588	0.301984	0.381961	0.148145	0.15866	0.317059	0.202134	-0.274109	1	0
SGIP1	ENSG00000118473	3.26663	4.13877	3.23899	2.95464	2.78405	3.85953	-0.158994	1	0
TCTEX1D1	ENSG00000152760	0	0	0	0	0	0	0	1	0
INSL5	ENSG00000172410	0	0	0	0	0	0	0	1	0
WDR78	ENSG00000152763	0.302844	0.361161	0.509373	1.54891	1.95645	2.19672	2.23196	5.19382e-13	1
MIER1	ENSG00000198160	6.34558	6.27901	5.3402	6.70206	8.09264	6.75836	0.26656	0.585733	0
SLC35D1	ENSG00000116704	7.01326	7.71569	7.65456	8.58473	7.7199	6.76474	0.0443552	1	0
C1orf141	ENSG00000203963	0	0	0.0849969	0	0	0	-2.6981	1	0
IL23R	ENSG00000162594	0.0887782	0.538993	0.261313	0.899553	0.778971	0.458415	1.19917	0.19748	0
IL12RB2	ENSG00000081985	12.4018	14.9237	16.7898	8.14609	10.0817	8.43226	-0.729896	6.17252e-05	-1
SERBP1	ENSG00000142864	26.4496	24.9188	22.8275	48.9807	52.8933	51.1505	1.04648	4.78147e-30	1
GADD45A	ENSG00000116717	38.8307	42.0222	53.4342	29.2606	29.4257	32.4525	-0.565358	0.000745279	-1
GNG12	ENSG00000172380	34.2594	43.2861	35.8724	28.3681	25.9827	27.0531	-0.479713	0.00466812	-1
DIRAS3	ENSG00000162595	36.7509	32.4645	40.1325	41.7068	46.5343	40.7366	0.239172	0.575732	0
WLS	ENSG00000116729	10.9681	12.067	12.3214	12.1876	10.7321	10.1094	-0.098406	1	0
RPE65	ENSG00000116745	0	0	0.163546	0	0	0	-2.68558	1	0
DEPDC1	ENSG00000024526	6.23897	6.9344	5.20554	4.74542	5.63676	5.03103	-0.251426	0.785476	0
LRRC7	ENSG00000033122	0.118771	0.0901357	0.0582657	0.0802304	0.0801644	0.136285	0.153474	1	0
LRRC40	ENSG00000066557	6.83863	8.16641	6.73436	6.7255	8.00965	6.49116	-0.0327703	1	0
SRSF11	ENSG00000116754	28.4116	27.2769	27.9347	28.0947	29.6657	29.8421	0.0671129	1	0
ANKRD13C	ENSG00000118454	9.40495	8.23921	7.52453	11.0007	8.94666	8.96303	0.207624	0.978178	0
HHLA3	ENSG00000197568	3.56021	5.04347	5.76358	6.73384	8.00988	4.90226	0.442254	0.745032	0
CTH	ENSG00000116761	0.961188	1.9148	1.67983	1.4609	1.4597	2.06799	0.0730674	1	0
PTGER3	ENSG00000050628	0.540836	0.729676	0.596968	0.487117	0.628675	0.543017	-0.18052	1	0
ZRANB2	ENSG00000132485	17.4848	17.4132	18.466	17.1869	17.6824	15.5973	-0.0791021	1	0
NEGR1	ENSG00000172260	1.62262	1.64189	2.37212	1.6076	1.47485	1.69433	-0.25262	0.796111	0
LRRIQ3	ENSG00000162620	0.0331132	0.0753892	0.0487332	0.313154	0.134098	0.341966	2.20368	0.00985723	1
FPGT	ENSG00000254685	1.59591	2.36962	1.63389	1.68737	2.57581	2.20944	0.201022	1	0
FPGT,TNNI3K	ENSG00000259030	0.0929809	0.0470424	0.136842	0.0418728	0.0209191	0.133365	-0.556154	1	0
TNNI3K	ENSG00000116783	0	0.0932873	0	0	0	0	-2.702	1	0
LRRC53	ENSG00000162621	0	0.114077	0.0553064	0	0.0507285	0	-1.41358	1	0
ERICH3	ENSG00000178965	0	0.0752175	0.0486222	0.0223172	0.0222988	0.0852968	-0.120995	1	0
CRYZ	ENSG00000116791	26.4123	27.6419	24.1902	22.8776	20.7023	24.8079	-0.195887	0.638899	0
TYW3	ENSG00000162623	6.34616	6.38971	6.65804	4.88109	5.9373	4.75854	-0.313148	0.517786	0
LHX8	ENSG00000162624	0	0	0	0	0	0	0	1	0
SLC44A5	ENSG00000137968	0	0	0	0	0	0.0396264	1.85619	1	0
ACADM	ENSG00000117054	12.5524	13.6218	13.5651	29.0832	30.8601	24.945	1.09457	6.90425e-15	1
RABGGTB	ENSG00000137955	21.3372	22.0372	22.884	18.5552	16.8845	17.3919	-0.327346	0.0485195	-1
MSH4	ENSG00000057468	0.177611	0.471764	0.196045	0.41992	0.479514	0.382129	0.560733	1	0
ASB17	ENSG00000154007	0	0	0	0.176985	0	0	1.79517	1	0
ST6GALNAC3	ENSG00000184005	1.52293	2.79815	2.0054	0.839243	0.811502	1.00022	-1.27175	0.000127596	-1
ST6GALNAC5	ENSG00000117069	0	0.051633	0.150195	0.275753	0.0918421	0.117104	1.10759	1	0
PIGK	ENSG00000142892	8.78585	7.94525	9.60094	7.96058	7.70546	8.01386	-0.154038	1	0
AK5	ENSG00000154027	2.76666	2.83132	3.30058	7.58885	8.37482	7.14296	1.37241	8.07353e-15	1
ZZZ3	ENSG00000036549	9.62716	8.38124	7.91349	8.63469	8.80144	8.67306	0.0152454	1	0
USP33	ENSG00000077254	5.78568	6.1089	5.39893	6.65537	7.30073	6.24197	0.227563	0.600644	0
MIGA1	ENSG00000180488	4.50445	3.80847	4.49367	5.28914	5.03993	4.83916	0.24902	0.414447	0
NEXN	ENSG00000162614	0.849977	1.5382	1.1547	0.574165	0.661952	0.562684	-0.990195	0.0439391	-1
FUBP1	ENSG00000162613	41.3609	39.1197	37.0654	33.1609	34.0319	32.4233	-0.236894	0.138091	0
DNAJB4	ENSG00000162616	2.53007	3.7238	3.66714	3.00384	2.94962	2.04542	-0.312018	0.949467	0
GIPC2	ENSG00000137960	5.47518	4.37674	3.43804	4.68478	4.48384	3.14129	-0.081395	1	0
PTGFR	ENSG00000122420	0	0	0	0	0	0	0	1	0
IFI44L	ENSG00000137959	0.0283241	0.0429905	0.041685	0.0191331	0	0	-2.10339	1	0
IFI44	ENSG00000137965	0.28463	0	0.209448	0	0.0960556	0	-1.84694	1	0
ADGRL4	ENSG00000162618	88.739	85.1233	89.1554	87.4912	79.167	80.9169	-0.0870951	1	0
ADGRL2	ENSG00000117114	14.1765	13.7676	17.6434	8.89409	8.58381	9.0134	-0.784418	0.000116844	-1
TTLL7	ENSG00000137941	4.04398	4.27989	3.13774	8.58544	8.02133	6.96049	1.0461	1.54001e-11	1
PRKACB	ENSG00000142875	3.4908	3.20519	3.07614	10.5094	9.04633	7.529	1.47853	1.66844e-16	1
SAMD13	ENSG00000203943	0.923422	0.573373	0.555961	1.41767	0.509943	0.28898	0.169909	1	0
DNASE2B	ENSG00000137976	0.196503	0	0	0	0.265259	0	0.590371	1	0
RPF1	ENSG00000117133	18.7988	16.9414	15.6859	19.1614	14.161	18.056	0.00229366	1	0
GNG5	ENSG00000174021	55.0343	47.5061	45.8715	50.5664	50.5247	50.505	0.0347708	1	0
SPATA1	ENSG00000122432	0.135532	0.257139	0.0498662	0.0457763	0	0.116639	-1.46002	1	0
CTBS	ENSG00000117151	1.33755	1.364	1.72243	0.95999	1.29774	0.89929	-0.483181	0.412105	0
SSX2IP	ENSG00000117155	3.08873	2.31857	2.9152	3.35647	3.10445	2.65816	0.143182	1	0
LPAR3	ENSG00000171517	1.06421	0.559131	1.02407	0.0552985	0	0.140901	-3.70211	7.14885e-06	-1
MCOLN2	ENSG00000153898	0.337058	0.0639487	0.310034	0.0569212	0.0568743	0.290072	-0.838047	1	0
WDR63	ENSG00000162643	0.51753	0.392755	0.92487	4.3949	3.69267	4.0721	2.69088	9.01872e-19	1
MCOLN3	ENSG00000055732	6.56889	7.64391	8.66857	8.22384	8.06928	7.42451	0.0481792	1	0
SYDE2	ENSG00000097096	3.41698	3.20733	3.07685	4.16081	3.27736	3.63712	0.195473	1	0
C1orf52	ENSG00000162642	6.19088	6.56473	5.61651	5.27043	5.32334	6.20368	-0.135086	1	0
BCL10	ENSG00000142867	3.70393	4.52872	2.64986	5.90756	5.76382	7.52628	0.811296	0.00120558	1
DDAH1	ENSG00000153904	39.2681	35.7705	27.9155	40.5387	34.725	34.0671	0.0899063	1	0
CYR61	ENSG00000142871	8.62436	8.87618	9.476	4.54892	3.34907	3.66022	-1.21963	3.61732e-08	-1
ZNHIT6	ENSG00000117174	15.4918	16.2677	18.4945	13.3102	12.6043	12.9697	-0.372253	0.0521225	0
COL24A1	ENSG00000171502	0.121254	0.207045	0.289983	0.348107	0.36828	0.182614	0.519588	1	0
ODF2L	ENSG00000122417	1.49038	2.22172	1.95841	3.20006	3.68243	3.22945	0.822147	9.36942e-05	1
CLCA2	ENSG00000137975	0	0	0	0	0	0	0	1	0
CLCA1	ENSG00000016490	0.521027	0.790819	0.575103	0.645254	1.34806	0.747326	0.530451	1	0
CLCA4	ENSG00000016602	0	0	0	0	0	0	0	1	0
SH3GLB1	ENSG00000097033	9.48389	10.7161	8.56066	12.6135	12.717	12.7325	0.404071	0.0270617	1
SELENOF	ENSG00000183291	33.6516	29.8296	26.3866	33.9115	29.2292	30.5035	0.0634115	1	0
HS2ST1	ENSG00000153936	4.72401	4.11838	4.94138	6.17121	6.56139	6.04782	0.44801	0.0623836	0
AC093155,3	ENSG00000267561	0.288165	0.109345	0.106024	0.0973287	0	0	-1.83363	1	0
LMO4	ENSG00000143013	1.0442	0.981124	0.731792	0.335887	0.604098	0.513506	-0.909413	0.111536	0
PKN2	ENSG00000065243	14.4662	14.0741	14.7607	13.0672	13.5106	13.8972	-0.0981423	1	0
GTF2B	ENSG00000137947	12.123	10.1894	8.34525	12.3277	12.0536	13.0132	0.298715	0.458839	0
KYAT3	ENSG00000137944	5.40835	4.39077	5.27552	7.13682	5.77267	6.06157	0.337368	0.807589	0
RBMXL1	ENSG00000213516	3.649	3.41828	1.72017	3.54332	2.8862	2.60058	0.0598006	1	0
GBP3	ENSG00000117226	0.202494	0.204898	0.248344	0.0911904	0.0455577	0	-2.03187	0.36921	0
GBP1	ENSG00000117228	0	0	0.128262	0.0392473	0	0	-1.3935	1	0
GBP2	ENSG00000162645	3.18876	2.70054	2.10843	0.56192	0.686225	0.874976	-1.91195	2.20172e-14	-1
GBP7	ENSG00000213512	1.65466	1.07634	1.47851	0.479028	0.638179	1.93257	-0.502648	1	0
GBP4	ENSG00000162654	0.142013	0.0359248	0.209003	0.0319769	0.0319506	0.0407388	-1.77051	0.866893	0
GBP5	ENSG00000154451	0	0	0	0.0240603	0	0	1.79736	1	0
GBP6	ENSG00000183347	0	0	0	0	0.0655378	0	1.80464	1	0
LRRC8B	ENSG00000197147	4.34369	4.58286	3.89798	3.91225	4.79095	4.83228	0.0763046	1	0
LRRC8C	ENSG00000171488	1.83068	1.74602	2.16631	1.9385	2.28756	2.1929	0.156577	1	0
AC093423,3	ENSG00000271949	0	0	0	0	0	0	0	1	0
LRRC8D	ENSG00000171492	10.2219	11.7949	9.94117	12.9215	10.7725	11.3691	0.133062	1	0
ZNF326	ENSG00000162664	10.4566	9.67897	10.7841	16.6242	17.8759	14.8619	0.676113	1.25104e-05	1
BARHL2	ENSG00000143032	0	0	0.107846	0	0	0	-1.90824	1	0
ZNF644	ENSG00000122482	9.612	9.84191	8.08352	11.4658	12.7693	12.5066	0.416776	0.20564	0
HFM1	ENSG00000162669	0	0	0	0	0	0	0	1	0
CDC7	ENSG00000097046	7.42016	8.16832	5.16018	5.72841	5.66866	5.33318	-0.301915	0.548742	0
TGFBR3	ENSG00000069702	6.0973	6.04326	5.56554	6.41447	6.02689	5.16131	-0.00229888	1	0
BRDT	ENSG00000137948	0	0	0	0	0	0	0	1	0
EPHX4	ENSG00000172031	3.22122	2.34681	3.41332	1.56668	1.65236	0.665322	-1.1588	0.00963291	-1
SETSIP	ENSG00000230667	0.957223	1.93717	1.17397	2.3709	1.72287	0.823785	0.281354	1	0
BTBD8	ENSG00000284413	0	0	0.108947	0	0	0	-1.90696	1	0
AC104836,1	ENSG00000189195	0	0	0	0.129729	0	0	3.41824	1	0
KIAA1107	ENSG00000069712	0	0	0	0	0	0	0	1	0
C1orf146	ENSG00000203910	0	0.414913	0.201157	0.738634	0.184506	0	0.511352	1	0
GLMN	ENSG00000174842	3.88711	5.97553	6.08744	4.57826	5.24721	3.8599	-0.231478	1	0
RPAP2	ENSG00000122484	2.08113	1.97743	1.83023	2.27445	2.9121	2.99959	0.475023	0.0383129	1
GFI1	ENSG00000162676	2.63591	2.20045	2.00432	3.32374	3.49892	4.23447	0.696398	0.049547	1
EVI5	ENSG00000067208	5.15172	5.37246	5.33826	7.83596	7.82951	7.50992	0.54618	0.000274031	1
RPL5	ENSG00000122406	150.94	154.383	162.397	197.55	205.041	198.822	0.362468	0.0321752	1
FAM69A	ENSG00000154511	2.815	1.92268	1.7262	1.58462	2.27998	2.42258	-0.0222096	1	0
MTF2	ENSG00000143033	7.80438	7.85979	6.28471	5.504	6.22832	6.58972	-0.259797	0.433102	0
TMED5	ENSG00000117500	8.64913	9.20343	10.6227	5.36433	6.00393	5.19186	-0.782291	2.12207e-05	-1
CCDC18	ENSG00000122483	4.89147	5.04072	5.0392	2.92162	3.9618	4.25391	-0.432657	0.319199	0
DR1	ENSG00000117505	12.7682	11.097	11.5008	9.59124	10.4058	9.11889	-0.276273	0.117778	0
FNBP1L	ENSG00000137942	13.7566	15.9066	17.6322	21.7955	20.7646	21.8266	0.440243	0.00625645	1
BCAR3	ENSG00000137936	6.50027	7.37779	7.02676	13.4061	11.1043	12.1784	0.806979	1.18711e-07	1
DNTTIP2	ENSG00000067334	7.83054	7.25996	7.03949	7.47836	6.87339	5.90903	-0.121026	1	0
GCLM	ENSG00000023909	2.40807	2.2336	2.55955	10.1576	9.53524	8.704	1.97924	5.02746e-27	1
ABCA4	ENSG00000198691	0.141465	0	0.156147	0.167231	0.477409	0.213053	1.54282	0.162163	0
ARHGAP29	ENSG00000137962	7.37988	6.56477	6.58539	6.49962	6.44383	6.737	-0.0586886	1	0
ABCD3	ENSG00000117528	13.2309	13.1148	12.6314	15.8948	15.8296	15.4365	0.275767	0.30148	0
F3	ENSG00000117525	18.966	17.6855	17.3711	14.7198	14.3672	16.3221	-0.250884	0.752805	0
SLC44A3	ENSG00000143036	7.68314	7.67206	5.13297	13.1116	12.6232	11.5712	0.875304	6.72535e-05	1
CNN3	ENSG00000117519	12.7748	11.8665	10.9797	12.4954	11.5194	12.753	0.0486921	1	0
ALG14	ENSG00000172339	0.843047	1.11964	1.44013	1.11863	1.09739	1.1142	-0.0518304	1	0
TMEM56	ENSG00000152078	8.2286	8.38576	8.18878	17.9459	16.6881	14.5003	0.987751	2.96703e-11	1
TMEM56,RWDD3	ENSG00000271092	0.147903	0	1.30603	0.699367	0.798619	0.127285	0.143031	1	0
RWDD3	ENSG00000122481	2.34138	2.44321	3.23048	1.68047	2.76555	2.3928	-0.244274	1	0
PTBP2	ENSG00000117569	3.1387	4.44068	4.09136	4.17984	3.72245	3.82022	-0.00119543	1	0
DPYD	ENSG00000188641	0	0	0	0	0.0303836	0	1.80626	1	0
SNX7	ENSG00000162627	0.140319	0.212977	0	0	0	0	-3.26485	1	0
PLPPR5	ENSG00000117598	0	0	0	0	0	0	0	1	0
PLPPR4	ENSG00000117600	0	0	0	0	0	0	0	1	0
PALMD	ENSG00000099260	1.47763	1.54858	1.55333	2.32902	2.82576	3.17913	0.85171	0.000130892	1
FRRS1	ENSG00000156869	8.54819	9.21873	10.5389	8.35761	7.59157	6.32406	-0.343945	0.287959	0
AGL	ENSG00000162688	11.314	11.3527	9.31245	12.0332	11.5591	12.1933	0.163799	1	0
SLC35A3	ENSG00000117620	2.46496	3.11376	2.41068	1.45024	1.9106	1.65602	-0.672978	0.000459602	-1
AC118553,2	ENSG00000283761	0.553412	0.534529	0.814467	0.305864	0.509353	0.649454	-0.412342	1	0
MFSD14A	ENSG00000156875	3.54787	3.5152	5.22146	2.99576	3.32588	3.81662	-0.295639	1	0
SASS6	ENSG00000156876	14.02	12.4685	12.6272	7.49754	8.0828	7.22678	-0.772295	1.81707e-05	-1
TRMT13	ENSG00000122435	4.4211	4.63336	6.35169	4.83525	6.53643	5.01267	0.0840122	1	0
LRRC39	ENSG00000122477	0.582699	0.221106	0.750372	0.688829	1.2782	0.50147	0.68175	1	0
DBT	ENSG00000137992	2.82263	2.96	2.66241	2.77339	2.80575	2.18624	-0.112142	1	0
RTCA	ENSG00000137996	19.1958	17.4669	17.2175	20.5148	20.0467	22.6019	0.230251	0.399156	0
CDC14A	ENSG00000079335	2.70335	2.16995	3.13695	2.91478	3.47381	2.99761	0.230309	1	0
GPR88	ENSG00000181656	0	0	0	0	0	0	0	1	0
VCAM1	ENSG00000162692	0	0	0.105849	0	0	0	-3.18261	1	0
EXTL2	ENSG00000162694	5.15997	5.69175	5.91627	4.82309	5.0216	5.2152	-0.159585	1	0
SLC30A7	ENSG00000162695	12.5351	12.535	12.1289	16.7479	15.0747	16.1219	0.366313	0.00560375	1
DPH5	ENSG00000117543	7.51951	8.15227	9.70124	5.60721	5.33895	6.55533	-0.54776	0.0651712	0
S1PR1	ENSG00000170989	0	0	0	0	0	0	0	1	0
OLFM3	ENSG00000118733	0	0	0	0	0	0	0	1	0
COL11A1	ENSG00000060718	0	0	0	0	0	0	0	1	0
RNPC3	ENSG00000185946	3.12551	2.91687	4.04042	3.6805	3.70598	2.9079	0.0319043	1	0
AMY2B	ENSG00000240038	0.116155	0	0	0.0261544	0.0522658	0	-0.335072	1	0
AMY2A	ENSG00000243480	0	0	0	0	0	0	0	1	0
AMY1A	ENSG00000237763	0	0	0	0	0	0	0	1	0
AMY1B	ENSG00000174876	0	0	0	0	0	0	0	1	0
AMY1C	ENSG00000187733	0	0	0	0	0	0	0	1	0
PRMT6	ENSG00000198890	22.6177	25.8311	21.2122	23.2171	23.2729	24.6172	0.0275259	1	0
NTNG1	ENSG00000162631	0	0.0240875	0	0	0	0	-1.92325	1	0
VAV3	ENSG00000134215	4.62721	4.93442	4.0801	5.09275	5.73472	4.63443	0.185605	1	0
SLC25A24	ENSG00000085491	8.3716	7.86592	5.96475	6.37317	6.6071	6.25161	-0.200911	0.979076	0
NBPF4	ENSG00000196427	0	0	0	0	0	0	0	1	0
NBPF6	ENSG00000186086	0	0	0	0	0	0	0	1	0
FAM102B	ENSG00000162636	1.7672	0.964678	1.46011	1.54979	1.44388	1.62758	0.153402	1	0
HENMT1	ENSG00000162639	9.923	7.62133	7.56585	8.39899	8.79554	9.36283	0.0931051	1	0
PRPF38B	ENSG00000134186	36.099	36.0609	42.3773	32.3675	33.2495	35.9585	-0.174577	0.946584	0
FNDC7	ENSG00000143107	0.435232	0.19818	0.384323	0	0.176256	0	-2.26724	0.202539	0
STXBP3	ENSG00000116266	6.2485	6.31023	6.87891	7.07914	6.2099	6.94411	0.0535823	1	0
AKNAD1	ENSG00000162641	0.0590109	0.0895672	0.130271	0.0398622	0	0	-2.34686	0.768955	0
AL449266,1	ENSG00000274068	0	0	0	0	0	0	0	1	0
GPSM2	ENSG00000121957	11.3165	11.5777	11.5423	8.63617	8.94329	7.73568	-0.441071	0.00176098	-1
CLCC1	ENSG00000121940	9.58225	10.9967	10.9207	10.0251	11.5548	8.29676	-0.0747513	1	0
WDR47	ENSG00000085433	6.0329	5.07605	5.88698	8.50489	6.81602	7.11066	0.405074	0.203116	0
TAF13	ENSG00000197780	13.4661	8.01834	9.60423	27.0093	24.0507	24.2475	1.29809	5.6873e-10	1
TMEM167B	ENSG00000215717	3.36074	5.00472	3.31293	6.33943	4.83626	4.8568	0.452749	0.123356	0
C1orf194	ENSG00000179902	3.28789	5.34683	2.07379	12.2154	15.6926	17.7857	2.0781	2.32662e-11	1
KIAA1324	ENSG00000116299	21.7685	23.5022	22.4672	65.1179	68.6007	67.7964	1.57161	2.34865e-75	1
SARS	ENSG00000031698	42.4926	41.1418	40.3932	36.8759	40.8772	39.7575	-0.0774591	1	0
CELSR2	ENSG00000143126	5.54288	6.20283	6.48111	4.34714	4.5972	5.47765	-0.345981	0.0939237	0
PSRC1	ENSG00000134222	16.0512	15.3423	13.2317	12.0093	11.3823	10.5788	-0.386152	0.118613	0
MYBPHL	ENSG00000221986	0	0.123036	0	0	0.21885	0.139523	1.17152	1	0
SORT1	ENSG00000134243	32.2335	34.3143	34.181	42.4356	39.3232	37.6045	0.244785	0.119355	0
PSMA5	ENSG00000143106	14.6945	15.5739	14.5417	15.4027	14.3298	14.3031	-0.0248653	1	0
SYPL2	ENSG00000143028	1.97604	1.9995	2.42347	0.395504	0.395178	0.692827	-2.13834	1.044e-08	-1
ATXN7L2	ENSG00000162650	7.31748	8.03541	9.74945	4.15662	6.28592	6.1543	-0.606584	0.0063063	-1
CYB561D1	ENSG00000174151	5.70902	5.18364	5.96396	5.33708	5.43591	5.52732	-0.0487111	1	0
AMIGO1	ENSG00000181754	1.69151	1.49765	2.28198	2.24717	2.32143	2.71734	0.399557	0.676531	0
GPR61	ENSG00000156097	0.860308	0.783469	0.337635	0.5424	0.696798	0.839097	0.0854887	1	0
GNAI3	ENSG00000065135	4.62157	5.10305	4.62606	6.59709	6.08738	6.0808	0.386487	0.0048167	1
GNAT2	ENSG00000134183	0	0	0	0	0	0	0	1	0
AMPD2	ENSG00000116337	22.4022	20.0013	22.7097	24.6375	23.8712	24.3644	0.163013	0.783299	0
GSTM4	ENSG00000168765	4.24077	3.6781	3.26921	2.52363	2.62378	3.60616	-0.357793	0.435778	0
GSTM2	ENSG00000213366	0.0954492	0.241456	0.187299	0.236414	0.322117	0.136906	0.390214	1	0
GSTM1	ENSG00000134184	0	0	0	0	0.233791	0	3.05288	1	0
GSTM5	ENSG00000134201	0	0	0.0354943	0	0.0325564	0	-0.114449	1	0
GSTM3	ENSG00000134202	16.4864	12.3262	11.5026	21.6546	20.3592	22.7536	0.691046	3.68062e-05	1
EPS8L3	ENSG00000198758	24.0239	19.7511	16.3278	24.6242	25.3921	21.321	0.256239	0.512312	0
CSF1	ENSG00000184371	4.55025	2.72194	3.74226	1.73575	2.38469	1.88887	-0.859744	0.00801691	-1
AHCYL1	ENSG00000168710	42.2039	41.6718	37.6931	45.4841	42.0008	44.5709	0.120426	0.879188	0
STRIP1	ENSG00000143093	6.94325	6.40694	7.34455	7.70153	7.98809	8.14821	0.202629	0.514685	0
ALX3	ENSG00000156150	0	0.236806	0	0	0.210609	0	-0.141938	1	0
UBL4B	ENSG00000186150	0	0	0	0	0.13245	0	1.80174	1	0
SLC6A17	ENSG00000197106	39.8126	41.9418	51.8791	32.9683	31.5858	34.3378	-0.436287	0.0031304	-1
KCNC4	ENSG00000116396	0.405373	0.492223	0.519889	0.172123	0.336145	0.328928	-0.78108	0.0242335	-1
RBM15	ENSG00000162775	23.7869	25.4519	26.2785	21.5641	22.1332	19.8296	-0.24944	0.17037	0
SLC16A4	ENSG00000168679	5.40331	5.90763	7.21084	5.8152	5.31591	6.38401	-0.0933871	1	0
LAMTOR5	ENSG00000134248	9.71653	9.12522	9.65249	8.36855	10.5751	8.25751	-0.0610786	1	0
PROK1	ENSG00000143125	0	0	0	0.146429	0	0	1.79517	1	0
KCNA10	ENSG00000143105	0	0	0	0	0	0.254831	2.68657	1	0
KCNA2	ENSG00000177301	0.951274	1.12722	1.21579	1.12735	1.50941	1.33572	0.260195	0.798369	0
KCNA3	ENSG00000177272	0	0	0	0	0.0762014	0	1.79685	1	0
CD53	ENSG00000143119	0	0.317468	0.307828	0.188387	0.47058	0.480013	0.72826	1	0
LRIF1	ENSG00000121931	2.40297	2.9178	3.30073	5.24841	5.62253	6.41078	0.976927	3.57979e-06	1
DRAM2	ENSG00000156171	8.87307	11.2932	11.8344	16.6078	15.8456	14.4769	0.54644	0.0241723	1
CEPT1	ENSG00000134255	5.6539	5.49428	6.84956	6.26449	4.81667	5.01409	-0.161615	1	0
DENND2D	ENSG00000162777	4.78577	4.62972	3.75384	4.192	3.23015	3.16817	-0.30409	0.671729	0
CHI3L2	ENSG00000064886	0.352095	0.334008	0.129546	0	0.237647	0.0757532	-1.27234	1	0
CHIA	ENSG00000134216	0	0	0.0921534	0	0.0845256	0	-0.125731	1	0
PIFO	ENSG00000173947	0.204204	0.464915	0.550974	3.95432	4.04295	4.62777	3.28565	9.13165e-28	1
OVGP1	ENSG00000085465	1.69481	2.05792	2.328	5.41897	5.33825	5.05631	1.35817	1.67891e-07	1
WDR77	ENSG00000116455	11.6843	10.2797	11.4893	10.4771	9.07272	8.09776	-0.265133	0.516144	0
ATP5F1	ENSG00000116459	22.8053	22.5121	22.7748	47.7789	43.689	45.0074	1.0031	8.85005e-12	1
C1orf162	ENSG00000143110	0.523913	0.7952	1.15658	1.34484	0.282892	0.991935	0.0532148	1	0
TMIGD3	ENSG00000121933	0	0	0	0	0.0857474	0	1.79682	1	0
ADORA3	ENSG00000282608	0	0	0	0	0	0	0	1	0
RAP1A	ENSG00000116473	6.92066	5.33169	6.5201	6.83533	7.00664	5.77543	0.0755519	1	0
FAM212B	ENSG00000197852	9.12784	8.19782	7.73028	7.91717	7.6737	7.18143	-0.133435	1	0
DDX20	ENSG00000064703	5.97521	6.91162	5.63797	5.01281	4.61839	5.93018	-0.258374	0.686515	0
KCND3	ENSG00000171385	3.68865	3.49916	3.33862	3.38872	4.00834	3.9998	0.115447	1	0
CTTNBP2NL	ENSG00000143079	9.28405	8.68078	8.70543	9.8173	10.1265	9.23721	0.133891	1	0
WNT2B	ENSG00000134245	0.946706	1.1215	1.63116	1.68455	1.80784	1.6096	0.450496	0.316723	0
ST7L	ENSG00000007341	5.07773	4.64049	4.42064	4.25131	4.77879	4.30834	-0.0774053	1	0
CAPZA1	ENSG00000116489	70.2975	67.579	64.5966	61.2911	59.5342	56.5695	-0.189713	0.608097	0
MOV10	ENSG00000155363	18.1358	18.802	17.5424	20.1973	20.5416	19.4041	0.143784	0.684572	0
RHOC	ENSG00000155366	19.4415	17.6504	15.4719	20.4775	20.3635	19.8917	0.214839	0.428869	0
AL603832,3	ENSG00000271810	0	0.204185	0	0	0	0	-1.9172	1	0
PPM1J	ENSG00000155367	0.706426	0.153174	0.297046	0.0681707	0.136229	0.1737	-1.50268	0.656704	0
FAM19A3	ENSG00000184599	0	0	0	0	0	0	0	1	0
SLC16A1	ENSG00000155380	28.9929	27.8454	34.9953	21.2446	23.9911	20.9102	-0.473563	0.00122438	-1
LRIG2	ENSG00000198799	5.61169	6.13188	5.65438	5.33219	5.75214	5.93157	-0.0354643	1	0
MAGI3	ENSG00000081026	8.15511	9.8216	9.54944	11.329	10.0992	10.4359	0.207017	0.547093	0
PHTF1	ENSG00000116793	6.0273	6.41608	6.01287	11.4766	11.5491	11.5926	0.905984	1.4625e-09	1
RSBN1	ENSG00000081019	5.86967	5.00326	6.57277	6.83819	7.92347	8.01641	0.382181	0.0703168	0
PTPN22	ENSG00000134242	0.12882	0	0	0.130528	0.0434735	0.0554312	0.980599	1	0
BCL2L15	ENSG00000188761	0.341141	0.41423	0.401651	0.276532	0.414456	0.293586	-0.231374	1	0
AP4B1	ENSG00000134262	5.83426	4.71462	4.41245	3.24774	4.44829	5.2999	-0.203794	1	0
DCLRE1B	ENSG00000118655	6.69886	5.64245	5.14609	3.72949	4.32265	4.18123	-0.505018	0.0402321	-1
HIPK1	ENSG00000163349	19.5338	19.0463	20.3768	13.1952	13.9649	13.5562	-0.534175	3.48549e-06	-1
OLFML3	ENSG00000116774	0.822512	0.39013	0.756566	0.48616	0.624549	0.265445	-0.460617	1	0
SYT6	ENSG00000134207	0	0	0	0	0	0	0	1	0
TRIM33	ENSG00000197323	15.2987	13.6794	13.6875	17.7219	18.2184	16.8421	0.30862	0.281227	0
BCAS2	ENSG00000116752	19.8718	22.7059	21.6878	28.0536	19.7419	25.7485	0.187338	1	0
DENND2C	ENSG00000175984	0	0.0890779	0.0287909	0	0.0528157	0.0336715	-0.462878	1	0
AMPD1	ENSG00000116748	0	0	0.0692496	0	0	0	-1.91265	1	0
NRAS	ENSG00000213281	30.7705	33.3457	26.2407	31.0464	25.8727	28.6692	-0.0776599	1	0
CSDE1	ENSG00000009307	83.1263	88.3798	73.6542	103.115	102.556	100.525	0.321047	0.0285508	1
SIKE1	ENSG00000052723	12.1546	11.801	9.95801	10.5706	8.96769	9.86739	-0.201946	0.587141	0
SYCP1	ENSG00000198765	0	0	0.147598	0	0	0.0575396	-1.31109	1	0
TSHB	ENSG00000134200	0	0	0	0	1.09364	0	3.05288	1	0
TSPAN2	ENSG00000134198	0.765497	0.968232	0.751064	13.5595	13.7779	10.687	3.91893	1.76871e-27	1
NGF	ENSG00000134259	0	0.420461	0.407693	0.374255	1.12184	1.43041	1.60078	0.496272	0
VANGL1	ENSG00000173218	7.55342	8.40416	8.6671	6.55093	6.1351	5.92203	-0.405796	0.0129817	-1
CASQ2	ENSG00000118729	0.104745	0	0.0770774	0.212267	0.0706975	0.0901433	1.0179	1	0
NHLH2	ENSG00000177551	5.42308	4.31992	5.0661	4.41677	5.73707	4.60089	0.00121579	1	0
SLC22A15	ENSG00000163393	4.60378	5.78146	6.61415	6.03465	5.54879	4.05635	-0.120766	1	0
MAB21L3	ENSG00000173212	0.356313	0.405611	0.524391	0.240691	0.721479	0.613285	0.259215	1	0
ATP1A1	ENSG00000163399	77.3329	83.0003	82.214	68.5365	68.0218	69.6809	-0.234621	0.0506895	0
CD58	ENSG00000116815	7.97077	8.02425	6.70327	5.16453	4.72111	3.49982	-0.746605	0.105836	0
IGSF3	ENSG00000143061	4.8993	4.2535	4.32623	3.28303	2.98933	3.54172	-0.45642	0.0320666	-1
CD2	ENSG00000116824	0	0	0	0	0	0	0	1	0
PTGFRN	ENSG00000134247	17.9448	18.7469	20.3952	10.2711	10.4476	9.62747	-0.911569	2.32109e-16	-1
CD101	ENSG00000134256	1.43958	0.920006	0.39028	0.767722	0.460254	1.04329	-0.252399	1	0
TTF2	ENSG00000116830	9.4296	9.21004	9.0771	3.82955	4.46092	4.16788	-1.15253	4.6456e-17	-1
TRIM45	ENSG00000134253	3.18724	4.08174	3.90892	4.3957	3.85428	2.91437	-0.000599103	1	0
VTCN1	ENSG00000134258	0	0.218148	0	0.064725	0.0646718	0.24738	0.59108	1	0
MAN1A2	ENSG00000198162	20.882	22.2684	24.1312	31.6776	30.477	26.2336	0.393423	0.00227556	1
FAM46C	ENSG00000183508	9.83438	11.1376	10.5025	10.1521	10.348	10.9808	-0.00552371	1	0
GDAP2	ENSG00000196505	8.2347	7.57052	6.58827	7.4479	6.39731	6.84897	-0.109748	1	0
WDR3	ENSG00000065183	9.56915	9.48996	10.0742	6.178	6.30628	6.85052	-0.594419	8.46994e-06	-1
SPAG17	ENSG00000155761	0.151821	0.0921739	0.17875	0.205112	0.14346	0.209051	0.387052	1	0
TBX15	ENSG00000092607	0.457233	0.462662	0.224306	0	0.154305	0.459077	-0.945581	1	0
WARS2	ENSG00000116874	4.07124	4.97782	4.16092	4.27801	4.32538	5.1258	0.0472662	1	0
HAO2	ENSG00000116882	0	0	0	0	0	0	0	1	0
HSD3B2	ENSG00000203859	0	0	0	0	0	0	0	1	0
HSD3B1	ENSG00000203857	0	0	0	0	0	0	0	1	0
ZNF697	ENSG00000143067	4.08505	4.23543	3.72577	4.35297	3.80572	3.91171	0.00587814	1	0
PHGDH	ENSG00000092621	11.6593	9.94456	9.11109	8.11988	7.69535	7.5033	-0.391934	0.180228	0
HMGCS2	ENSG00000134240	4.8509	6.5066	4.23368	16.3078	19.1117	14.9512	1.68955	1.25112e-14	1
REG4	ENSG00000134193	10.6284	8.25496	9.22631	31.0739	33.7945	35.944	1.84715	2.41596e-28	1
ADAM30	ENSG00000134249	0	0	0	0.0661231	0.0660686	0	2.56007	1	0
NOTCH2	ENSG00000134250	6.95457	7.2947	8.95259	3.84688	3.94854	3.89106	-0.991863	3.46756e-13	-1
SEC22B	ENSG00000265808	13.741	13.7905	12.5921	13.0991	13.1533	13.8977	0.0010394	1	0
NBPF26	ENSG00000273136	1.10592	1.75155	1.73374	1.65651	1.6876	1.98626	0.19878	1	0
PPIAL4A	ENSG00000263353	0	0	0	0	0	0	0	1	0
FCGR1B	ENSG00000198019	0	0	0.0630882	0	0.0578662	0.147565	1.21609	1	0
FAM72B	ENSG00000188610	4.11199	3.48346	5.98131	2.26089	2.90447	1.64594	-0.980471	0.000791399	-1
SRGAP2C	ENSG00000171943	8.13266	8.82131	7.44412	5.54726	5.97111	5.22361	-0.540738	0.0157988	-1
HIST2H3PS2	ENSG00000203818	0	0	0	0	0	0	0	1	0
FAM72C	ENSG00000263513	1.13642	0.86243	0.743325	0.68236	0.596574	0.651999	-0.47021	1	0
PPIAL4E	ENSG00000271567	0	0	0	0	0	0	0	1	0
NBPF15	ENSG00000266338	7.16077	8.87747	10.4582	11.8159	12.8023	9.8789	0.377073	0.286349	0
PPIAL4F	ENSG00000279782	0	0	0	0	0	0	0	1	0
SRGAP2B	ENSG00000196369	4.13194	3.34886	4.30987	2.27628	3.70945	3.93571	-0.254282	0.962514	0
FAM72D	ENSG00000215784	3.63002	2.2957	3.91773	1.22605	1.22504	0.312399	-1.77137	0.00032087	-1
PPIAL4D	ENSG00000256374	0	0	0	0	0	0	0	1	0
NBPF20	ENSG00000162825	0.366461	0.48669	0.853934	0.701381	0.742028	0.735877	0.335441	1	0
GPR89A	ENSG00000117262	3.23599	3.72332	3.64866	2.0449	2.67732	2.82981	-0.504305	0.0754204	0
PDZK1	ENSG00000174827	9.00523	10.9168	6.71263	37.9995	44.9935	43.178	2.2446	1.76698e-38	1
CD160	ENSG00000117281	0.438235	1.4966	0.483718	0.394707	1.28174	0.502859	-0.155788	1	0
RNF115	ENSG00000265491	5.35892	5.50229	4.46533	5.8736	5.28366	6.30743	0.188334	0.762871	0
POLR3C	ENSG00000186141	13.6037	11.9789	11.1566	11.5042	9.67242	11.2605	-0.17386	0.978407	0
NUDT17	ENSG00000186364	2.45054	2.78958	2.06085	2.83774	2.71727	2.71148	0.180636	1	0
PIAS3	ENSG00000131788	11.2877	9.16176	12.9256	15.209	13.6483	13.3505	0.339667	0.246285	0
ANKRD35	ENSG00000198483	0.086244	0.261804	0.0634634	1.16517	1.39705	1.11332	3.05756	2.36934e-07	1
ITGA10	ENSG00000143127	2.38639	2.71656	2.22883	1.58102	1.3629	1.14535	-0.828899	0.00139966	-1
PEX11B	ENSG00000131779	7.41665	11.0175	5.57373	11.5123	8.52063	10.3211	0.334644	0.715702	0
RBM8A	ENSG00000265241	12.7233	11.3898	9.66824	12.699	11.4267	10.5921	0.0467464	1	0
AC243547,3	ENSG00000280778	0	0	0	0	0	0	0	1	0
LIX1L	ENSG00000271601	7.80732	4.76216	7.30217	7.34402	6.94399	7.03295	0.110219	1	0
ANKRD34A	ENSG00000272031	1.57758	1.97544	2.08958	1.49193	1.01155	2.24015	-0.295056	1	0
POLR3GL	ENSG00000121851	3.22444	4.64938	4.50819	10.5639	6.63782	8.4636	1.03429	0.00363014	1
TXNIP	ENSG00000265972	46.5662	47.1797	37.5632	72.6941	63.6697	58.7351	0.573543	0.000145424	1
HFE2	ENSG00000168509	0	0.182061	0.088266	0.162053	0.08096	0	-0.146079	1	0
NBPF10	ENSG00000271425	0.175131	0.315655	0.225525	0.177453	0.0886534	0.150717	-0.799164	0.557274	0
AC239799,1	ENSG00000213240	0	0	0	0	0	0	0	1	0
NOTCH2NL	ENSG00000264343	0.180064	0.47828	0.463756	0.21286	0.212685	0.116222	-1.05051	0.241622	0
AC243756,1	ENSG00000270339	0	0	0	0	0	0	0	1	0
NBPF12	ENSG00000268043	3.82889	5.50884	4.05019	3.85271	3.74186	4.66811	-0.135033	1	0
PRKAB2	ENSG00000131791	11.7928	14.271	15.0103	12.8821	15.0586	13.4861	0.00917623	1	0
FMO5	ENSG00000131781	2.22883	1.17667	1.35487	3.07663	2.94329	1.91813	0.766836	0.0974776	0
CHD1L	ENSG00000131778	24.1412	24.4496	22.8221	24.7225	27.8334	23.3637	0.0899149	1	0
BCL9	ENSG00000116128	26.4739	26.7768	23.0382	30.8532	28.6629	31.1425	0.249838	0.0903544	0
ACP6	ENSG00000162836	5.14115	5.68682	7.19157	5.668	5.43418	5.67668	-0.10848	1	0
GJA5	ENSG00000265107	0	0	0	0	0	0	0	1	0
GJA8	ENSG00000121634	0	0	0	0	0	0	0	1	0
GPR89B	ENSG00000188092	4.51158	3.55225	3.48588	2.51427	3.04509	2.86347	-0.442173	0.123618	0
NBPF11	ENSG00000263956	2.77992	3.81225	2.87106	3.75571	3.09426	2.85409	0.0354183	1	0
PPIAL4G	ENSG00000236334	0	0	0	0	0	0	0	1	0
NBPF14	ENSG00000270629	0.861785	0.581344	0.863151	0.501288	0.484718	0.515036	-0.610845	0.154688	0
NUDT4P1	ENSG00000177144	0	0	0.884856	0.162457	0.324646	0.206971	-0.395711	1	0
PDE4DIP	ENSG00000178104	4.85095	4.94041	4.26499	8.36943	9.15627	8.53017	0.891813	6.87804e-15	1
NBPF9	ENSG00000269713	2.69326	2.65224	3.51544	2.40409	3.00805	2.56615	-0.155666	1	0
NBPF19	ENSG00000271383	0.849194	0.925675	1.3293	1.03254	0.864956	0.783966	-0.214802	1	0
PPIAL4C	ENSG00000263464	0	0	0	0	0	0	0	1	0
FCGR1A	ENSG00000150337	0	0	0.0711899	0.261404	0.130595	0.0832578	2.27937	0.785971	0
HIST2H2BF	ENSG00000203814	105.634	96.8325	82.4727	56.5822	59.7207	64.3542	-0.657037	0.000543456	-1
HIST2H3D	ENSG00000183598	56.4552	48.1996	46.2166	33.8455	29.5309	29.1512	-0.696643	0.0585613	0
HIST2H4A	ENSG00000270882	0.463814	0.938641	0.455069	0.731055	1.0435	1.06442	0.568219	1	0
HIST2H3C	ENSG00000203811	1.75144	1.06334	0.902168	0.591554	0.472854	0.452186	-1.22707	0.407472	0
HIST2H2AA3	ENSG00000203812	5.28303	4.81118	7.38637	5.70995	4.63552	8.18383	0.0395455	1	0
HIST2H2AA4	ENSG00000272196	6.17103	3.12215	6.05467	3.47381	3.81804	4.86822	-0.332048	1	0
HIST2H3A	ENSG00000203852	1.5763	1.86084	1.28881	0.946486	0.472854	0.753644	-1.1049	0.247659	0
HIST2H4B	ENSG00000270276	1.50357	1.48338	1.21706	0.710969	1.01483	1.29397	-0.489948	1	0
HIST2H2BE	ENSG00000184678	79.5821	69.8257	60.8958	59.8305	65.7594	65.7579	-0.134821	1	0
HIST2H2AC	ENSG00000184260	353.252	265.827	276.908	191.904	200.279	224.646	-0.537342	0.0396076	-1
HIST2H2AB	ENSG00000184270	143.912	91.293	91.2361	75.2782	61.767	81.932	-0.568584	0.0274563	-1
BOLA1	ENSG00000178096	5.95561	5.42369	3.21383	4.82766	3.88575	5.46709	-0.0288718	1	0
SV2A	ENSG00000159164	14.3095	16.6544	18.3608	20.2665	16.5164	17.489	0.134925	1	0
SF3B4	ENSG00000143368	50.1269	36.963	32.9885	38.4864	46.1282	36.9129	0.024805	1	0
MTMR11	ENSG00000014914	2.09804	3.81166	2.99416	3.00627	2.18848	2.57157	-0.213655	1	0
OTUD7B	ENSG00000264522	11.2185	9.88757	10.2533	13.9336	13.1344	13.8978	0.386978	0.0215518	1
VPS45	ENSG00000136631	6.716	7.24097	5.69185	7.32129	7.40905	6.53713	0.117723	1	0
PLEKHO1	ENSG00000023902	3.49018	3.45338	2.60079	2.50685	2.65389	2.24323	-0.351164	0.32673	0
ANP32E	ENSG00000143401	29.9291	32.4214	26.4638	18.9673	18.6801	17.5175	-0.684896	1.18215e-05	-1
CA14	ENSG00000118298	0.378344	0.287127	0.835223	0.511147	0.306436	0.455843	-0.27056	1	0
APH1A	ENSG00000117362	20.2935	17.8092	19.6036	18.5035	18.3192	19.0457	-0.0454508	1	0
C1orf54	ENSG00000118292	0.644053	0	0.789886	0.14502	0.144901	0	-1.99186	0.872987	0
CIART	ENSG00000159208	0.645486	0.489862	0.949973	0.581373	0.363059	0.0925841	-0.932968	0.52025	0
MRPS21	ENSG00000266472	35.1722	29.5091	34.2056	41.1903	41.395	49.4346	0.416138	0.065122	0
PRPF3	ENSG00000117360	14.3589	14.8707	15.9683	15.7161	15.4481	16.8634	0.0845262	1	0
RPRD2	ENSG00000163125	16.4636	16.1217	15.0459	20.4039	19.4014	20.3388	0.337179	0.0660387	0
TARS2	ENSG00000143374	9.17708	9.01609	9.10874	7.68889	6.09804	8.08146	-0.325398	0.238713	0
ECM1	ENSG00000143369	6.81936	4.71667	6.73312	3.03214	2.44702	3.12009	-1.08518	0.000675939	-1
ADAMTSL4	ENSG00000143382	7.57563	7.49446	5.64096	2.83284	2.64789	2.52246	-1.36406	1.49143e-10	-1
MCL1	ENSG00000143384	42.7327	46.7315	46.0448	49.3953	46.2196	44.8847	0.05149	1	0
ENSA	ENSG00000143420	24.9751	25.2449	27.2369	33.2066	33.999	30.7635	0.338879	0.00774127	1
GOLPH3L	ENSG00000143457	6.53436	6.01686	5.64181	13.5951	15.7009	14.546	1.27484	4.03789e-16	1
HORMAD1	ENSG00000143452	0	0	0	0	0	0	0	1	0
CTSS	ENSG00000163131	0.0685994	0.0520604	0.0504795	0.139018	0.0463012	0.118073	0.766142	1	0
CTSK	ENSG00000143387	5.22592	5.83231	5.7683	8.61769	7.05446	7.80435	0.473494	0.20564	0
ARNT	ENSG00000143437	20.1193	19.5587	16.9667	32.1727	33.0475	32.0244	0.782084	2.2202e-11	1
AL355860,1	ENSG00000283324	0	0	0	0.159416	0	0	1.80188	1	0
SETDB1	ENSG00000143379	9.48667	10.8923	9.56857	9.99915	8.91455	10.5924	-0.0250451	1	0
CERS2	ENSG00000143418	28.4168	25.4996	32.8138	32.1053	37.3903	36.8713	0.293209	0.192698	0
ANXA9	ENSG00000143412	7.46539	9.2818	5.49347	13.9485	12.7577	12.7127	0.828993	0.000211132	1
MINDY1	ENSG00000143409	13.3087	15.4983	12.8889	21.132	20.5983	19.8132	0.560718	2.46603e-05	1
PRUNE1	ENSG00000143363	6.43899	6.68311	6.06209	9.01897	7.79722	6.92673	0.312106	0.758808	0
BNIPL	ENSG00000163141	1.20348	0.304442	0.811791	1.35493	0.947669	0.776785	0.450271	1	0
C1orf56	ENSG00000143443	4.10608	4.53254	4.12022	6.89217	6.13067	5.56823	0.545326	0.134827	0
CDC42SE1	ENSG00000197622	23.7077	25.5674	20.8632	24.0689	21.5693	19.6273	-0.101167	1	0
MLLT11	ENSG00000213190	19.6443	19.9316	19.6405	17.9335	17.6305	16.5996	-0.181805	0.890128	0
GABPB2	ENSG00000143458	1.16786	1.8684	1.53294	3.07029	1.89605	2.11877	0.622684	0.0825969	0
SEMA6C	ENSG00000143434	0.549221	0.79572	0.698075	1.21419	0.775092	0.773442	0.426236	0.901829	0
TNFAIP8L2	ENSG00000163154	0.738638	0.560555	0.724711	0	0.664725	0.423781	-0.859971	1	0
SCNM1	ENSG00000163156	7.99493	9.43816	7.71345	6.66077	7.37478	7.95072	-0.199925	1	0
LYSMD1	ENSG00000163155	6.36049	7.45991	6.38239	5.07774	5.54189	5.27479	-0.348296	0.592515	0
TMOD4	ENSG00000163157	0	0	0	0	0	0	0	1	0
VPS72	ENSG00000163159	11.9972	13.1244	11.7397	11.639	11.4571	11.9174	-0.0757663	1	0
PIP5K1A	ENSG00000143398	28.7087	31.1129	26.6537	27.875	29.8079	28.6782	-0.00168814	1	0
PSMD4	ENSG00000159352	30.2782	28.432	27.9211	30.8091	32.9826	29.026	0.102331	1	0
ZNF687	ENSG00000143373	8.45127	7.86979	8.53844	8.79476	9.28086	8.09876	0.0774194	1	0
PI4KB	ENSG00000143393	15.6289	13.878	13.7304	16.0516	18.55	15.9664	0.229999	0.536998	0
RFX5	ENSG00000143390	8.60123	7.82341	6.93429	11.0223	11.6535	10.8312	0.530032	0.000654019	1
SELENBP1	ENSG00000143416	4.71809	4.64847	3.41094	10.8473	10.4473	9.403	1.27569	1.38013e-10	1
PSMB4	ENSG00000159377	54.4326	58.1388	55.1865	54.9273	65.8586	52.9749	0.0519218	1	0
POGZ	ENSG00000143442	16.6591	18.1069	14.669	15.5258	14.5983	14.7013	-0.140416	0.962673	0
CGN	ENSG00000143375	59.1387	59.5192	59.2925	63.7578	69.1497	63.6467	0.143622	0.869368	0
TUFT1	ENSG00000143367	8.0774	8.11654	7.59488	11.822	9.49024	11.7144	0.471962	0.0421613	1
SNX27	ENSG00000143376	19.0329	20.4282	18.6074	23.326	21.2357	20.8925	0.173314	0.463851	0
CELF3	ENSG00000159409	28.357	31.6853	36.8293	54.5088	62.0492	56.624	0.835955	1.01466e-07	1
RIIAD1	ENSG00000178796	2.18074	2.82319	4.53096	9.18523	8.91792	7.61737	1.40366	1.08523e-07	1
MRPL9	ENSG00000143436	18.4075	17.1279	15.3121	16.9756	19.0144	16.117	0.0453585	1	0
OAZ3	ENSG00000143450	0.438219	0.427585	0.276401	0.592039	0.676059	0.377131	0.550091	1	0
TDRKH	ENSG00000182134	3.30366	2.93943	1.84423	2.96269	3.80604	2.64705	0.241322	1	0
LINGO4	ENSG00000213171	0.0858356	0	0.189489	0.463859	0.115869	0.14774	1.32941	1	0
RORC	ENSG00000143365	0.183743	0.0697217	0	0.155149	0	0.237194	0.641929	1	0
C2CD4D	ENSG00000225556	0.495228	0.751661	0.728835	1.67265	1.55985	1.27858	1.15628	0.164421	0
THEM5	ENSG00000196407	0	0.671071	0.216898	0.398217	0.198945	0.760996	0.420108	1	0
THEM4	ENSG00000159445	6.805	5.96657	4.71582	6.29273	6.10918	6.70925	0.137624	1	0
S100A10	ENSG00000197747	31.767	26.3905	20.0564	44.5683	47.4496	37.2065	0.738233	6.44839e-05	1
S100A11	ENSG00000163191	496.478	458.673	434.701	477.129	526.828	540.325	0.152201	1	0
TCHHL1	ENSG00000182898	0	0	0.059236	0.0543776	0.162999	0.138555	2.08163	0.767584	0
TCHH	ENSG00000159450	0.4561	0.251736	0.0610228	0.028009	0.0279859	0.142734	-1.92595	0.095247	0
RPTN	ENSG00000215853	0	0	0.0598003	0.0548957	0.0548505	0	0.655046	1	0
HRNR	ENSG00000197915	0.0301401	0.0914939	0.19961	0.0814393	0.305146	0.18157	0.731529	0.978307	0
FLG	ENSG00000143631	0.113767	0.120874	0.10046	0.138331	0.138217	0.137071	0.302572	1	0
FLG2	ENSG00000143520	0.063577	0	0.0467837	0.0429467	0.0429113	0	-0.212126	1	0
CRNN	ENSG00000143536	0	0	0.112212	0	0	0	-1.90696	1	0
LCE5A	ENSG00000186207	0	0	0	0	0	0	0	1	0
CRCT1	ENSG00000169509	0	0	0	0	0	0	0	1	0
LCE3E	ENSG00000185966	0	0	0	0	0	0	0	1	0
LCE3D	ENSG00000163202	0	0	0	0	0	0	0	1	0
LCE3C	ENSG00000244057	0	0	0	0	0	0	0	1	0
LCE3B	ENSG00000187238	0	0	0	0	0	0	0	1	0
LCE3A	ENSG00000185962	0	0	0	0	0	0	0	1	0
LCE2D	ENSG00000187223	0	0	0	0	0	0	0	1	0
LCE2C	ENSG00000187180	0	0	0	0	0	0	0	1	0
LCE2B	ENSG00000159455	0	0	0	0	0	0	0	1	0
LCE2A	ENSG00000187173	0	0	0	0	0	0	0	1	0
LCE4A	ENSG00000187170	0	0	0	0	0	0	0	1	0
C1orf68	ENSG00000198854	0	0	0.224897	0	0.206282	0	-0.114132	1	0
KPRP	ENSG00000203786	0	0	0	0	0	0	0	1	0
LCE1F	ENSG00000240386	0	0	0	0	0	0	0	1	0
LCE1E	ENSG00000186226	0	0	0	0	0	0.192153	1.87152	1	0
LCE1D	ENSG00000172155	0	0	0	0	0	0	0	1	0
LCE1C	ENSG00000197084	0	0	0	0	0	0	0	1	0
LCE1B	ENSG00000196734	0	0	0	0	0	0	0	1	0
LCE1A	ENSG00000186844	0	0	0	0	0	0	0	1	0
LCE6A	ENSG00000235942	0	0	0	0	0	0	0	1	0
SMCP	ENSG00000163206	0	0	0	0	0	0	0	1	0
IVL	ENSG00000163207	0	0	0	0	0	0	0	1	0
SPRR5	ENSG00000283227	0	0	0	0	0	0	0	1	0
SPRR4	ENSG00000184148	0	0	0	0	0	0	0	1	0
SPRR1A	ENSG00000169474	0	0	0	0	0	0	0	1	0
SPRR3	ENSG00000163209	0	0	0	0	0	0	0	1	0
SPRR1B	ENSG00000169469	0	0	0	0	0	0	0	1	0
SPRR2D	ENSG00000163216	0	0	0	0	0	0	0	1	0
SPRR2A	ENSG00000241794	0	0	0	0	0	0	0	1	0
SPRR2B	ENSG00000196805	0	0	0	0	0	0	0	1	0
SPRR2E	ENSG00000203785	0	0	0	0	0	0	0	1	0
SPRR2F	ENSG00000244094	0	0	0	0	0	0	0	1	0
SPRR2G	ENSG00000159516	0	0	0	0	0	0	0	1	0
LELP1	ENSG00000203784	0	0	0	0	0	0	0	1	0
PRR9	ENSG00000203783	0	0	0	0	0	0	0	1	0
LOR	ENSG00000203782	0	0	0	0	0	0	0	1	0
PGLYRP3	ENSG00000159527	0	0	0	0	0	0	0	1	0
PGLYRP4	ENSG00000163218	0	0	0	0.0862336	0	0	1.80128	1	0
S100A9	ENSG00000163220	0	0	0	0	0	0	0	1	0
S100A12	ENSG00000163221	0	0	0	0	0	0	0	1	0
S100A8	ENSG00000143546	0	0	0	0	0	0	0	1	0
S100A7A	ENSG00000184330	0	0	0	0	0	0	0	1	0
S100A7L2	ENSG00000197364	0	0	0	0	0	0	0	1	0
S100A7	ENSG00000143556	0	0.821311	0	0	0	0	-2.702	1	0
S100A6	ENSG00000197956	714.492	738.541	784.252	540.149	574.784	570.677	-0.408778	0.00555938	-1
S100A5	ENSG00000196420	9.98857	10.6687	11.4336	5.49783	4.99391	3.18376	-1.20431	0.000697755	-1
S100A4	ENSG00000196154	760.325	758.472	660.063	579.166	480.905	529.41	-0.454747	0.00281575	-1
S100A3	ENSG00000188015	198.927	197.063	207.17	83.7031	85.2741	90.4335	-1.21899	5.97993e-29	-1
S100A2	ENSG00000196754	12.7713	13.2039	14.0287	6.75164	3.74783	7.16803	-1.19183	1.76639e-05	-1
S100A16	ENSG00000188643	109.468	111.026	108.031	75.789	78.834	75.8652	-0.510856	1.14897e-05	-1
S100A14	ENSG00000189334	2.7255	3.96442	1.83845	1.22739	1.07309	0.977317	-1.35626	0.219226	0
S100A13	ENSG00000189171	16.0987	18.4751	23.5964	20.6002	20.2299	20.5002	0.0676809	1	0
S100A1	ENSG00000160678	1.05294	1.30759	2.11314	1.22856	0.646077	0.988542	-0.66865	0.48837	0
CHTOP	ENSG00000160679	15.7781	16.9437	15.6703	15.3255	13.9904	13.623	-0.171394	0.620261	0
SNAPIN	ENSG00000143553	13.3373	9.26635	11.4731	10.1514	13.9467	11.3164	0.0676668	1	0
ILF2	ENSG00000143621	140.124	124.675	119.018	119.993	117.491	118.292	-0.10855	1	0
NPR1	ENSG00000169418	2.37689	1.75984	3.54077	0.704899	0.860834	0.898046	-1.64595	1.30393e-06	-1
INTS3	ENSG00000143624	1.80407	1.01104	0.919065	0.974926	1.38625	0.692689	-0.267601	1	0
AL513523,10	ENSG00000279767	0	0	0	0	0	0	0	1	0
SLC27A3	ENSG00000143554	0.212094	0.0402397	0	0.393994	0.178941	0.0912639	1.54812	0.652625	0
GATAD2B	ENSG00000143614	2.41516	3.45151	1.431	4.34348	1.31256	1.67358	0.0100005	1	0
DENND4B	ENSG00000198837	18.0892	15.1501	16.9976	13.201	13.0869	12.013	-0.388414	0.0438951	-1
CRTC2	ENSG00000160741	19.0308	19.6223	21.7445	21.3714	22.1668	21.6989	0.107867	1	0
SLC39A1	ENSG00000143570	16.351	15.8522	16.6937	21.2809	21.3789	19.3025	0.343293	0.141157	0
CREB3L4	ENSG00000143578	5.19353	3.714	4.77713	4.72265	3.64019	4.46954	-0.0868547	1	0
JTB	ENSG00000143543	41.8772	41.0502	36.8076	44.004	42.3975	46.3842	0.149914	1	0
RAB13	ENSG00000143545	23.0892	23.2833	20.404	40.8795	37.2167	37.4728	0.792083	0.00258417	1
RPS27	ENSG00000177954	232.399	229.418	197.409	269.445	258.049	261.216	0.259356	0.578689	0
NUP210L	ENSG00000143552	0.788014	0.897041	0.833559	0.499039	0.332419	0.339082	-1.08989	0.0315981	-1
TPM3	ENSG00000143549	66.5197	63.3912	55.2586	49.1383	49.4012	51.5935	-0.301994	0.0212153	-1
C1orf189	ENSG00000163263	0.749453	0	1.10298	0	1.01169	0	-0.675415	1	0
C1orf43	ENSG00000143612	45.0175	42.9175	44.4983	78.5203	73.6184	68.425	0.737886	1.38813e-11	1
UBAP2L	ENSG00000143569	58.5643	56.4433	53.4493	64.9942	65.0973	67.0675	0.227298	0.262646	0
HAX1	ENSG00000143575	31.2246	30.0291	23.274	31.5476	33.9744	34.6322	0.248297	0.516172	0
AQP10	ENSG00000143595	0	0.288104	0	1.02577	1.28116	1.41575	3.43841	6.19267e-05	1
ATP8B2	ENSG00000143515	11.7593	10.93	11.8947	8.90087	8.86769	8.9004	-0.374372	0.0802048	0
IL6R	ENSG00000160712	5.84302	6.20801	6.35023	9.29061	7.58412	10.7146	0.576455	0.00174952	1
SHE	ENSG00000169291	0	0.0782294	0	0	0.0231917	0	-1.40832	1	0
TDRD10	ENSG00000163239	0.107183	0	0.157744	0.072403	0.144687	0	-0.171862	1	0
UBE2Q1	ENSG00000160714	25.6511	26.079	22.6712	31.0293	31.7565	29.4537	0.312204	0.0898202	0
CHRNB2	ENSG00000160716	23.4315	20.8082	24.9216	23.7422	21.5962	25.7995	0.0390768	1	0
ADAR	ENSG00000160710	44.6026	42.0677	39.1811	51.9819	53.743	52.7831	0.334093	0.0017387	1
KCNN3	ENSG00000143603	0.127977	0.194244	0.125564	1.03739	1.32446	1.11972	2.93026	3.25696e-21	1
PMVK	ENSG00000163344	11.3296	10.6616	11.3383	10.8676	9.94101	9.94527	-0.112064	1	0
PBXIP1	ENSG00000163346	17.0212	21.6053	23.7757	43.4479	41.4296	42.5842	1.02707	2.9791e-06	1
PYGO2	ENSG00000163348	22.6917	18.3123	17.521	20.5638	17.419	18.9096	-0.0352019	1	0
SHC1	ENSG00000160691	36.2047	33.3057	31.0654	23.5992	21.6861	20.4077	-0.609389	1.81354e-07	-1
CKS1B	ENSG00000173207	18.9803	19.0173	19.8091	8.21233	9.79644	6.93945	-1.20236	1.20839e-11	-1
FLAD1	ENSG00000160688	13.2787	10.7345	12.5327	9.31108	9.35212	7.57702	-0.467223	0.0149574	-1
LENEP	ENSG00000163352	1.19194	2.7137	2.04656	1.34194	0.804499	1.70964	-0.677714	1	0
ZBTB7B	ENSG00000160685	21.0974	19.1312	22.3198	20.4437	20.1994	18.8525	-0.0712052	1	0
DCST2	ENSG00000163354	0.566666	0.716742	0.347488	0.382786	0.191235	0.243836	-0.955958	0.729339	0
DCST1	ENSG00000163357	0.908357	0.482549	0.401053	0.12272	0.245238	0.234519	-1.50422	0.190884	0
ADAM15	ENSG00000143537	9.73549	8.82585	9.65998	7.97498	7.96842	8.94702	-0.182011	1	0
EFNA4	ENSG00000243364	1.14821	1.91704	2.02781	0.775624	0.929983	0.988151	-0.946707	0.478775	0
AL691442,1	ENSG00000251246	0	0	0	0	0	0	0	1	0
EFNA3	ENSG00000143590	4.10217	2.99785	2.57141	3.28419	3.38404	3.92258	0.149182	1	0
EFNA1	ENSG00000169242	6.73977	5.11484	6.22041	6.01889	5.01162	6.78333	-0.0213237	1	0
SLC50A1	ENSG00000169241	19.2119	17.8723	26.3592	20.1784	19.1578	21.7606	-0.0615295	1	0
DPM3	ENSG00000179085	20.5172	26.5408	19.9016	32.7588	38.3969	30.4986	0.600923	0.185237	0
KRTCAP2	ENSG00000163463	4.2452	4.08466	4.85316	2.56041	3.06996	2.54435	-0.686409	0.00918135	-1
AL713999,1	ENSG00000273088	0	0	0	0	0	0	0	1	0
TRIM46	ENSG00000163462	0.191951	0.437018	0.376664	0.0864428	0.388673	0.440515	-0.212955	1	0
MUC1	ENSG00000185499	3.38183	2.84647	2.5338	3.44744	3.81811	3.01624	0.248529	1	0
THBS3	ENSG00000169231	5.14453	5.23735	5.3553	7.54364	8.38433	9.17871	0.667156	0.000204396	1
MTX1	ENSG00000173171	5.57426	5.70759	4.75296	4.54244	3.64291	5.17793	-0.270037	0.719036	0
GBA	ENSG00000177628	0	0.0603375	0.234021	0	0.214651	0.136846	0.142795	1	0
FAM189B	ENSG00000160767	0.0649146	0	0.047768	0	0	0	-2.74788	1	0
SCAMP3	ENSG00000116521	0	0	0	0	0	0	0	1	0
CLK2	ENSG00000176444	0	0	0.0581546	0	0	0	-1.92015	1	0
HCN3	ENSG00000143630	0	0	0	0	0	0	0	1	0
PKLR	ENSG00000143627	0	0	0	0	0	0	0	1	0
FDPS	ENSG00000160752	27.3032	24.391	25.2003	23.8712	23.6936	21.6174	-0.147523	0.839585	0
RUSC1	ENSG00000160753	11.811	10.4236	9.91039	7.79792	7.46685	6.80704	-0.533172	0.00100768	-1
ASH1L	ENSG00000116539	23.5591	25.9081	24.383	28.7341	29.9767	28.1596	0.233894	0.147823	0
MSTO1	ENSG00000125459	3.30842	4.18463	3.6518	1.9555	4.00083	1.66088	-0.539327	0.496279	0
YY1AP1	ENSG00000163374	15.6009	15.0086	13.1872	18.5306	17.2236	16.0715	0.247575	0.38556	0
DAP3	ENSG00000132676	28.7636	29.7448	28.9346	22.4619	22.8275	20.9456	-0.399272	0.00098163	-1
GON4L	ENSG00000116580	9.52495	10.6129	10.2728	10.6417	9.35702	9.55293	-0.0423612	1	0
SYT11	ENSG00000132718	0.276754	0	0.0407304	0.0373898	0.149436	0.333444	0.781402	1	0
RIT1	ENSG00000143622	4.29248	4.26855	4.13893	5.84918	6.89336	6.49653	0.599035	0.00329302	1
KIAA0907	ENSG00000132680	23.059	23.9447	26.6642	20.6179	18.1344	18.9586	-0.353631	0.0223733	-1
RXFP4	ENSG00000173080	5.84755	8.69795	8.60594	7.4261	6.94637	6.24017	-0.180832	1	0
ARHGEF2	ENSG00000116584	40.6403	42.3597	48.1292	31.5707	32.1019	30.0293	-0.485349	5.82832e-06	-1
SSR2	ENSG00000163479	46.2247	43.8833	45.0537	37.205	37.2332	36.9287	-0.27876	0.0306315	-1
UBQLN4	ENSG00000160803	35.9743	33.8284	37.8644	29.5551	27.4106	28.4493	-0.334039	0.00858603	-1
LAMTOR2	ENSG00000116586	8.26952	13.1638	9.79569	11.8535	14.7025	14.2335	0.370791	0.51971	0
RAB25	ENSG00000132698	53.774	52.5987	43.4643	47.9716	46.5495	42.752	-0.122169	1	0
MEX3A	ENSG00000254726	5.16234	5.31948	3.97301	3.42321	3.45236	3.05691	-0.531831	0.0324683	-1
LMNA	ENSG00000160789	50.9488	45.7554	50.0492	33.5747	35.7331	31.518	-0.5407	0.00208169	-1
SEMA4A	ENSG00000196189	0	0	0.125141	0.0574385	0	0	-1.01008	1	0
SLC25A44	ENSG00000160785	10.5787	9.59762	10.4182	8.83841	9.09956	9.03554	-0.180365	0.731305	0
PMF1,BGLAP	ENSG00000260238	0	0	0	0	0	0	0	1	0
PMF1	ENSG00000160783	11.6246	10.8309	11.8571	8.00795	8.54514	8.61738	-0.447106	0.203746	0
BGLAP	ENSG00000242252	0.974919	2.21961	1.79351	1.15249	0.493516	1.04877	-0.913486	0.765317	0
PAQR6	ENSG00000160781	11.1782	13.7175	12.6009	14.7806	13.725	13.8159	0.168257	1	0
SMG5	ENSG00000198952	26.6306	25.522	27.4027	34.2052	34.8783	34.5892	0.381947	0.00687599	1
TMEM79	ENSG00000163472	2.64789	3.22954	1.94847	4.79107	1.91485	2.84846	0.293569	1	0
GLMP	ENSG00000198715	10.0273	9.63899	11.3139	15.5225	14.551	15.0296	0.539528	0.00618171	1
VHLL	ENSG00000189030	0	0.976826	0.631442	0	0	0	-3.87347	0.655905	0
CCT3	ENSG00000163468	106.4	106.44	105.598	112.395	105.871	111.82	0.0516409	1	0
TSACC	ENSG00000163467	6.24298	5.52746	8.61366	2.10858	2.63356	3.5818	-1.31226	0.00505534	-1
RHBG	ENSG00000132677	4.97258	3.05801	4.16382	2.43238	3.29837	2.87752	-0.48477	0.220976	0
C1orf61	ENSG00000125462	5.88839	4.96922	7.52212	2.40249	2.40052	2.67566	-1.29996	2.69742e-10	-1
MEF2D	ENSG00000116604	14.0941	15.5798	16.8074	18.3371	20.3102	17.4725	0.270568	0.400917	0
IQGAP3	ENSG00000183856	17.1648	20.0131	18.6139	9.24109	10.0465	11.0328	-0.883572	6.27632e-09	-1
TTC24	ENSG00000187862	0.205047	0	0.226328	0.0692551	0.276792	0.176463	0.290996	1	0
NAXE	ENSG00000163382	41.5627	46.1175	37.9819	49.158	52.0545	48.0361	0.248795	0.515237	0
GPATCH4	ENSG00000160818	30.004	30.2114	26.6483	27.4212	27.1339	25.4839	-0.115672	1	0
HAPLN2	ENSG00000132702	0.129424	0.29466	0.285713	0.349706	0	0.334146	-0.118431	1	0
BCAN	ENSG00000132692	11.6462	9.59723	12.1192	7.50951	9.40893	10.124	-0.304768	0.597242	0
NES	ENSG00000132688	18.3688	15.0094	13.5168	3.59556	3.55738	2.78439	-2.22548	2.24882e-31	-1
CRABP2	ENSG00000143320	3.95507	2.80142	3.1044	2.67167	2.31354	1.36149	-0.587207	0.799486	0
ISG20L2	ENSG00000143319	18.2997	17.4851	16.2646	12.1381	12.1281	13.7564	-0.453754	0.00260514	-1
RRNAD1	ENSG00000143303	6.5897	6.45956	9.42878	6.36795	6.6098	5.98615	-0.250194	0.939378	0
MRPL24	ENSG00000143314	27.8916	26.4913	25.0572	19.0721	20.0959	18.1131	-0.464412	0.00437686	-1
HDGF	ENSG00000143321	208.719	208.121	197.299	175.31	174.695	165.827	-0.251202	0.0469358	-1
PRCC	ENSG00000143294	27.3235	23.2542	25.6653	22.5111	21.9207	23.393	-0.167424	0.832565	0
SH2D2A	ENSG00000027869	7.15859	6.30892	6.03238	2.49583	2.33791	3.87527	-1.17675	5.64551e-05	-1
NTRK1	ENSG00000198400	0.399502	0.404245	0.244981	0.134933	0.0898813	0.171906	-1.37166	0.251766	0
INSRR	ENSG00000027644	0.113718	0.172603	0.0836806	0.345678	0.537279	0.0978658	1.3994	0.539234	0
PEAR1	ENSG00000187800	0.681826	0.477638	0.34735	0.035429	0.389399	0.270821	-1.08598	0.463465	0
LRRC71	ENSG00000160838	0.440955	0.250982	0.16224	0.74467	0.744057	0.6641	1.37833	0.222249	0
ARHGEF11	ENSG00000132694	15.1663	14.2642	12.2572	18.3226	17.0826	16.2593	0.3139	0.0454526	1
ETV3L	ENSG00000253831	0	0	0	0	0	0	0	1	0
ETV3	ENSG00000117036	8.47585	8.69681	7.12803	6.04681	5.60402	7.21988	-0.367786	0.149278	0
FCRL5	ENSG00000143297	0	0	0	0	0	0	0	1	0
FCRL4	ENSG00000163518	0	0	0	0	0	0	0	1	0
FCRL3	ENSG00000160856	0	0	0	0	0	0	0	1	0
FCRL2	ENSG00000132704	0	0	0	0	0	0	0	1	0
FCRL1	ENSG00000163534	0	0	0	0	0	0	0	1	0
CD5L	ENSG00000073754	0	0.0896219	0	0	0	0	-1.9172	1	0
KIRREL1	ENSG00000183853	2.35804	1.84545	2.08764	0.647102	0.621702	0.412206	-1.86691	2.41036e-12	-1
CD1D	ENSG00000158473	0	0	0.0947303	0	0	0	-1.90696	1	0
CD1A	ENSG00000158477	0	0	0	0	0	0	0	1	0
CD1C	ENSG00000158481	0	0	0	0	0	0	0	1	0
CD1B	ENSG00000158485	0	0	0	0	0	0	0	1	0
CD1E	ENSG00000158488	0	0	0	0	0	0	0	1	0
OR10T2	ENSG00000186306	0	0	0	0	0	0	0	1	0
OR10K2	ENSG00000180708	0	0	0	0	0	0	0	1	0
OR10K1	ENSG00000173285	0	0	0	0	0	0	0	1	0
OR10R2	ENSG00000198965	0	0	0	0	0	0	0	1	0
OR6Y1	ENSG00000197532	0	0	0.218228	0	0	0	-1.90696	1	0
OR6P1	ENSG00000186440	0	0	0	0	0	0	0	1	0
OR10Z1	ENSG00000198967	0	0	0	0	0	0	0	1	0
SPTA1	ENSG00000163554	0	0	0	0	0	0	0	1	0
OR6K2	ENSG00000196171	0	0	0	0	0	0	0	1	0
OR6K3	ENSG00000203757	0	0	0	0	0	0	0	1	0
OR6K6	ENSG00000180433	0	0	0	0	0	0	0	1	0
OR6N1	ENSG00000197403	0	0	0	0	0	0	0	1	0
OR6N2	ENSG00000188340	0	0	0	0	0	0	0	1	0
MNDA	ENSG00000163563	0	0	0	0	0	0	0	1	0
PYHIN1	ENSG00000163564	0	0	0	0	0	0	0	1	0
IFI16	ENSG00000163565	0	0	0.24189	0	0	0	-4.07954	0.669567	0
AIM2	ENSG00000163568	0	0	0	0	0	0	0	1	0
CADM3	ENSG00000162706	0	0	0	0	0	0	0	1	0
ACKR1	ENSG00000213088	0	0	0	0	0	0	0	1	0
FCER1A	ENSG00000179639	0	0	0	0	0	0	0	1	0
OR10J3	ENSG00000196266	0	0	0	0	0	0	0	1	0
OR10J1	ENSG00000196184	0	0	0	0	0	0	0	1	0
OR10J5	ENSG00000184155	0	0	0.229492	0	0	0	-1.90696	1	0
APCS	ENSG00000132703	0	0	0	0	0	0	0	1	0
CRP	ENSG00000132693	0	0	0	0	0	0	0	1	0
DUSP23	ENSG00000158716	11.25	12.5397	9.83059	12.1116	15.1863	13.0098	0.264894	1	0
FCRL6	ENSG00000181036	0	0	0	0	0	0.0934507	1.87152	1	0
SLAMF8	ENSG00000158714	0.0968086	0.146937	0	0.130789	0.130682	0.24994	0.983006	1	0
SNHG28	ENSG00000188004	0.115969	0.176019	0.0853368	0.235013	0.23482	0.299408	0.947548	1	0
VSIG8	ENSG00000243284	0.319074	0.242147	0.70438	0.754378	0.969116	0.411892	0.73459	1	0
AL590560,1	ENSG00000256029	0	0	0	0	0	0	0	1	0
CFAP45	ENSG00000213085	0.662945	1.00622	0.813056	9.25501	7.383	7.70215	3.25812	1.07312e-29	1
TAGLN2	ENSG00000158710	116.972	107.356	103.152	102.018	88.317	90.4285	-0.220671	0.407436	0
IGSF9	ENSG00000085552	4.02588	3.68623	4.02511	4.13838	4.16451	4.21786	0.0940107	1	0
SLAMF9	ENSG00000162723	0	0.190408	0	0	0.338688	0	0.642654	1	0
KCNJ10	ENSG00000177807	0.308786	0.133908	0.259683	0.0893944	0.208415	0.151852	-0.59982	1	0
PIGM	ENSG00000143315	6.5811	6.72718	6.62173	7.7117	7.38808	8.55332	0.242464	0.68679	0
KCNJ9	ENSG00000162728	0.347768	0	0.153545	0.469838	0.187781	0.179573	0.807723	1	0
IGSF8	ENSG00000162729	11.7492	10.0205	9.96323	13.1522	10.4225	10.7855	0.12511	1	0
ATP1A2	ENSG00000018625	0	0	0	0	0	0	0	1	0
ATP1A4	ENSG00000132681	0	0	0	0	0	0	0	1	0
CASQ1	ENSG00000143318	0.13329	0.303462	0.0980824	0.270114	0.0899639	0.229418	0.0964724	1	0
PEA15	ENSG00000162734	18.9155	17.2575	14.5277	18.5729	21.2784	19.9258	0.244966	0.421684	0
DCAF8	ENSG00000132716	10.9333	10.2991	11.8711	9.21898	8.35992	8.48801	-0.344436	0.0263192	-1
AL139011,2	ENSG00000258465	0	0	0.0742356	0	0.0680909	0.17364	1.19711	1	0
PEX19	ENSG00000162735	8.32211	9.76957	8.27683	10.6723	6.97737	9.62393	0.0455448	1	0
COPA	ENSG00000122218	43.9339	43.2311	40.7539	59.1666	54.3747	52.3085	0.376028	0.000849031	1
NCSTN	ENSG00000162736	34.7351	31.5801	33.9439	30.8314	32.7285	33.3008	-0.0493193	1	0
NHLH1	ENSG00000171786	0.226327	1.71761	0.0832724	1.14664	0.763798	1.46083	0.691108	1	0
VANGL2	ENSG00000162738	1.35786	1.31902	1.19903	1.61434	1.68633	2.24366	0.506843	0.398491	0
SLAMF6	ENSG00000162739	0	0	0	0	0	0	0	1	0
CD84	ENSG00000066294	0	0	0.0230608	0.0211694	0	0	-0.113939	1	0
SLAMF1	ENSG00000117090	0	0	0	0	0	0	0	1	0
CD48	ENSG00000117091	0	0	0	0	0	0	0	1	0
SLAMF7	ENSG00000026751	0	0	0	0	0	0.154939	3.21453	1	0
LY9	ENSG00000122224	0	0.0241403	0	0	0.0644093	0	1.13568	1	0
CD244	ENSG00000122223	0	0	0	0	0	0	0	1	0
ITLN1	ENSG00000179914	0	0	0	0	0	0	0	1	0
ITLN2	ENSG00000158764	0	0	0	0	0	0	0	1	0
F11R	ENSG00000158769	14.8855	15.9457	15.5879	15.1602	11.8245	12.7612	-0.223986	0.729522	0
AL591806,3	ENSG00000270149	0.137199	0.312362	0.100959	0.0926786	0.555614	0	0.261723	1	0
TSTD1	ENSG00000215845	14.1424	14.5528	15.6984	16.192	20.0615	17.9469	0.285435	0.992507	0
USF1	ENSG00000158773	14.2784	14.8877	17.1765	20.6323	15.671	19.554	0.262534	0.494991	0
ARHGAP30	ENSG00000186517	0.687295	1.21705	0.590044	0.696407	0.927779	0.985809	0.0440535	1	0
NECTIN4	ENSG00000143217	0.0828208	0.251412	0	0	0.0558999	0	-2.11327	1	0
KLHDC9	ENSG00000162755	0.843135	0.895802	0.992685	1.25299	1.70722	1.30608	0.632193	0.85943	0
PFDN2	ENSG00000143256	68.1183	66.326	68.7255	42.5415	52.338	56.0417	-0.434906	0.0152372	-1
NIT1	ENSG00000158793	7.49374	8.12433	7.82135	7.54145	7.43202	7.17299	-0.0825051	1	0
DEDD	ENSG00000158796	14.8052	15.9953	15.5096	17.4323	16.5158	19.3775	0.196841	0.684264	0
UFC1	ENSG00000143222	14.6677	18.9718	12.7643	25.2442	27.6339	20.9652	0.671791	0.00260261	1
USP21	ENSG00000143258	6.4727	7.77758	7.20119	8.32827	7.48928	7.8914	0.138066	1	0
PPOX	ENSG00000143224	1.88868	2.57999	1.8994	2.16889	1.65719	3.08825	0.0946075	1	0
B4GALT3	ENSG00000158850	12.6006	11.9392	14.3748	14.5053	14.896	13.3466	0.135817	1	0
ADAMTS4	ENSG00000158859	0.0841993	0.0212997	0.0619588	0	0.0189434	0	-2.59645	0.715388	0
NDUFS2	ENSG00000158864	18.1571	19.6764	17.7953	21.8525	17.8743	22.7225	0.162799	0.821912	0
FCER1G	ENSG00000158869	0	0.228331	0.221398	1.21944	0.203072	0.517856	1.83489	0.779008	0
APOA2	ENSG00000158874	4.29687	3.72675	2.03264	7.87837	8.90766	9.2447	1.39489	0.000117527	1
TOMM40L	ENSG00000158882	5.90835	6.29081	7.3976	8.04182	7.02336	5.61596	0.0798116	1	0
NR1I3	ENSG00000143257	0.614302	0.665995	0.710348	1.30417	0.94771	0.679716	0.569506	0.761962	0
PCP4L1	ENSG00000248485	0.203679	0.154573	0	0.137586	0	0	-0.949948	1	0
MPZ	ENSG00000158887	7.27116	8.58373	7.43131	3.91118	3.27178	3.36054	-1.1412	6.72561e-07	-1
SDHC	ENSG00000143252	7.31241	6.10902	5.75771	8.64772	7.34105	6.16966	0.21519	0.71068	0
CFAP126	ENSG00000188931	0	0	0	0	0	0	0	1	0
FCGR2A	ENSG00000143226	0.0545801	0	0.0401632	0	0.0368388	0	-0.93435	1	0
HSPA6	ENSG00000173110	0	0.0928348	0.720126	0	0	0	-4.64701	0.21655	0
FCGR3A	ENSG00000203747	0	0	0.216458	0	0	0	-3.18261	1	0
FCGR3B	ENSG00000162747	0	0	0	0	0	0	0	1	0
FCGR2B	ENSG00000072694	0	0	0	0	0.0588668	0	2.55985	1	0
FCRLA	ENSG00000132185	0	0.0672096	0	0	0	0	-1.9172	1	0
FCRLB	ENSG00000162746	0.335693	0.254759	0.494045	0.907049	0.679727	0.385196	0.860163	1	0
DUSP12	ENSG00000081721	10.8641	10.6183	9.69023	9.45143	7.77713	10.4829	-0.175125	1	0
ATF6	ENSG00000118217	12.4617	11.6612	12.0104	13.4092	11.1899	10.2184	-0.0499337	1	0
OLFML2B	ENSG00000162745	0.594515	1.35354	1.31244	0.45897	1.08916	0.877096	-0.458123	1	0
NOS1AP	ENSG00000198929	1.94081	1.81278	2.71899	1.73963	1.56186	1.02785	-0.570676	0.163423	0
AL512785,2	ENSG00000254706	0	0	0	0	0	0	0	1	0
C1orf226	ENSG00000239887	2.25836	3.18292	3.41863	2.52803	2.3953	2.16567	-0.33572	0.603681	0
SPATA46	ENSG00000171722	1.0892	0.944684	1.60299	0.630652	1.26027	0.803455	-0.430009	1	0
SH2D1B	ENSG00000198574	0	0	0	0	0	0.0892409	1.87152	1	0
UHMK1	ENSG00000152332	18.5705	16.6405	14.7271	12.6928	12.8517	13.5521	-0.351374	0.0697523	0
UAP1	ENSG00000117143	15.8648	15.37	18.0081	16.5312	16.2897	16.9213	0.0113856	1	0
DDR2	ENSG00000162733	0.351398	0.67695	0.417705	0.401705	0.456108	0.511775	-0.11134	1	0
HSD17B7	ENSG00000132196	5.2747	5.3907	5.43401	6.74612	5.50638	5.81044	0.166016	1	0
CCDC190	ENSG00000185860	12.2305	11.0668	10.7802	24.4676	23.3589	20.9933	1.0182	1.14548e-09	1
RGS4	ENSG00000117152	7.73676	7.41897	6.57582	32.0056	30.441	29.7298	2.08971	3.41193e-63	1
RGS5,1	ENSG00000143248	0.680342	0.613124	0.406767	0.775533	0.430497	0.768471	0.222731	1	0
NUF2	ENSG00000143228	14.8384	16.2367	14.4105	6.52687	7.74428	8.09255	-1.02972	7.25244e-12	-1
PBX1	ENSG00000185630	5.77374	6.6917	6.04655	8.1231	8.53099	7.54142	0.385534	0.00234809	1
LMX1A	ENSG00000162761	0.0693043	0.368167	0.254991	1.12357	0.654877	1.07358	1.94359	0.00708394	1
RXRG	ENSG00000143171	4.84115	5.47013	4.59154	10.8281	9.65737	7.12898	0.895432	0.000708151	1
LRRC52	ENSG00000162763	0	0	0	0	0	0	0	1	0
MGST3	ENSG00000143198	5.52388	5.00432	4.5983	8.53561	8.03924	8.67578	0.743164	6.22849e-06	1
ALDH9A1	ENSG00000143149	13.5901	16.3686	11.9359	20.7886	16.6291	19.6939	0.445314	0.03198	1
TMCO1	ENSG00000143183	11.2193	12.8503	13.5303	16.8064	16.5472	16.7179	0.407549	0.00427076	1
UCK2	ENSG00000143179	11.9347	11.5334	10.3618	10.2659	9.93874	10.271	-0.148652	1	0
FAM78B	ENSG00000188859	0.162851	0.0823924	0.119836	0.036669	0.0732777	0.186866	-0.326537	1	0
POGK	ENSG00000143157	7.93074	8.83259	6.08854	7.39812	7.83231	8.39114	0.048131	1	0
TADA1	ENSG00000152382	3.91547	5.12578	5.33028	3.76901	5.15335	4.46479	-0.118219	1	0
ILDR2	ENSG00000143195	0	0	0	0	0	0	0	1	0
MAEL	ENSG00000143194	0	0	0	0	0.062186	0.158581	3.1607	1	0
GPA33	ENSG00000143167	0	0.0687848	0	0	0	0.0780021	-0.0520078	1	0
DUSP27	ENSG00000198842	0	0	0	0	0	0	0	1	0
POU2F1	ENSG00000143190	6.9596	6.31564	6.93676	6.97725	6.69811	7.77991	0.0850994	1	0
CD247	ENSG00000198821	0.215695	0	0	0.0485678	0	0.123752	-0.223724	1	0
CREG1	ENSG00000143162	8.8479	9.99017	9.3692	12.0265	10.6329	10.0288	0.212521	1	0
RCSD1	ENSG00000198771	0	0	0	0	0	0	0	1	0
MPZL1	ENSG00000197965	10.3395	11.4898	11.8655	11.4743	11.2156	11.5464	0.0181452	1	0
ADCY10	ENSG00000143199	0.425207	0.179273	0.243361	0.191487	0.223217	0.406592	-0.0357728	1	0
MPC2	ENSG00000143158	5.56892	7.3313	7.35956	14.1261	19.254	17.8011	1.3246	3.84104e-09	1
DCAF6	ENSG00000143164	6.85311	6.84139	9.20587	9.81788	9.12684	10.2914	0.346172	0.219342	0
GPR161	ENSG00000143147	0.542659	0.431437	0.627504	0.366569	0.331385	0.311341	-0.656027	0.22512	0
TIPRL	ENSG00000143155	11.2593	10.6638	9.87598	11.2564	13.071	13.178	0.239815	0.552765	0
SFT2D2	ENSG00000213064	12.226	12.0835	12.173	8.9397	9.03702	9.32049	-0.419086	0.000200879	-1
TBX19	ENSG00000143178	0.39764	0.784603	0.409649	0.537216	0.697806	0.41065	0.0460595	1	0
XCL2	ENSG00000143185	7.18679	4.28535	8.68819	5.20149	6.58313	3.53426	-0.364057	1	0
XCL1	ENSG00000143184	2.9704	3.54239	3.90321	5.01631	2.43449	3.65189	0.0780606	1	0
DPT	ENSG00000143196	0	0	0	0	0	0.139757	1.87152	1	0
ATP1B1	ENSG00000143153	33.4886	32.6229	31.4881	43.1929	39.7207	36.236	0.290875	0.132101	0
NME7	ENSG00000143156	2.37612	3.03099	2.49253	4.47374	4.2312	3.78522	0.657721	0.0106097	1
BLZF1	ENSG00000117475	4.6315	5.8197	4.80491	3.94923	5.99583	5.61942	0.0194093	1	0
CCDC181	ENSG00000117477	0.805459	0.611266	0.538822	1.58281	1.53209	1.63842	1.29765	0.00191208	1
SLC19A2	ENSG00000117479	9.24394	9.83336	11.9184	9.07296	8.79886	10.5391	-0.135724	1	0
F5	ENSG00000198734	75.5283	84.1023	76.0025	81.3744	74.9079	78.2855	-0.00678693	1	0
SELP	ENSG00000174175	0.0831056	0	0	0	0	0	-2.00027	1	0
C1orf112	ENSG00000000460	4.1316	4.9799	3.57679	2.03573	1.87002	2.09156	-1.08167	0.000275037	-1
SELL	ENSG00000188404	0.106436	0.16155	0.313288	0.0718982	0	0	-2.55653	0.528339	0
SELE	ENSG00000007908	0	0	0	0	0	0	0	1	0
METTL18	ENSG00000171806	2.38942	1.1159	1.75827	2.60734	0.496227	0.949075	-0.334267	1	0
SCYL3	ENSG00000000457	2.1912	2.68623	2.3566	1.4517	2.10466	2.06706	-0.376425	0.408642	0
KIFAP3	ENSG00000075945	2.33056	2.56458	1.88646	5.62815	5.30892	5.11448	1.24742	1.70079e-09	1
METTL11B	ENSG00000203740	0.963583	0.914084	0.709061	0.813632	1.30074	1.65852	0.521399	1	0
GORAB	ENSG00000120370	3.38237	3.73367	1.86671	3.27144	3.00932	2.51393	-0.0122408	1	0
PRRX1	ENSG00000116132	0	0	0	0	0	0.03027	1.87152	1	0
MROH9	ENSG00000117501	0	0	0	0	0	0	0	1	0
FMO3	ENSG00000007933	0	0	0	0	0	0	0	1	0
FMO2	ENSG00000094963	0	0	0	0	0	0	0	1	0
FMO1	ENSG00000010932	0.966258	0.488865	0.888786	0.543927	1.03261	0.277187	-0.284376	1	0
FMO4	ENSG00000076258	0.460927	0.3498	0	0.233519	0.0777757	0.0991684	-0.833112	1	0
PRRC2C	ENSG00000117523	73.0669	75.9425	75.5374	74.7605	74.249	72.9223	-0.0169697	1	0
MYOCOS	ENSG00000283683	0.219311	0.0832179	0	0	0.296047	0.188739	0.735993	1	0
MYOC	ENSG00000034971	0	0	0	0	0	0.237834	2.68657	1	0
VAMP4	ENSG00000117533	2.19258	2.77326	2.73041	2.24063	3.98429	2.8062	0.22387	1	0
METTL13	ENSG00000010165	10.2313	8.33973	7.36148	5.9386	5.31988	5.28303	-0.636316	0.00469626	-1
DNM3	ENSG00000197959	0.665637	0.738303	0.489815	0.518817	0.552949	0.638944	-0.14813	1	0
PIGC	ENSG00000135845	3.10855	4.46542	3.34948	2.47481	3.48437	2.29304	-0.402765	0.495433	0
C1orf105	ENSG00000180999	0.840691	0.127601	0.123726	0.113578	0.113485	0.1447	-1.33573	1	0
SUCO	ENSG00000094975	13.7414	15.9772	13.5183	18.7633	16.888	15.304	0.237708	0.342871	0
FASLG	ENSG00000117560	1.68984	3.26436	1.92175	3.0094	1.86637	1.8509	-0.0387966	1	0
TNFSF18	ENSG00000120337	0	0	0	0.292713	0	0	3.05343	1	0
TNFSF4	ENSG00000117586	0	0.22335	0.162426	0.298208	0.347623	0.0633198	0.805372	1	0
PRDX6	ENSG00000117592	26.4674	24.5498	24.165	24.749	21.6686	20.9851	-0.153125	1	0
SLC9C2	ENSG00000162753	0	0	0	0.119562	0	0	3.05945	1	0
ANKRD45	ENSG00000183831	0.199271	0.151227	0	1.21148	0.537991	1.28619	3.08675	0.00282323	1
TEX50	ENSG00000232113	0.706549	0.268102	0	0	0	0	-3.31465	1	0
KLHL20	ENSG00000076321	4.43171	4.86377	4.46522	7.13869	6.02838	4.92877	0.401738	0.187943	0
CENPL	ENSG00000120334	4.8989	3.94176	2.95341	2.153	2.19106	2.28578	-0.817375	0.0054351	-1
DARS2	ENSG00000117593	22.1715	22.0768	18.5715	14.2335	13.9034	12.0439	-0.637947	4.19837e-05	-1
ZBTB37	ENSG00000185278	2.3097	2.32958	2.0176	2.14404	2.28308	2.2442	0.00514447	1	0
SERPINC1	ENSG00000117601	0.328098	0.49799	0.482867	0	0	1.12944	-0.29168	1	0
RC3H1	ENSG00000135870	8.97234	9.12349	8.25297	11.3045	10.1555	10.4328	0.276626	0.209751	0
RABGAP1L	ENSG00000152061	6.51508	6.65635	4.96682	7.00986	7.64969	7.28428	0.277792	0.20457	0
GPR52	ENSG00000203737	3.99869	3.64155	1.96165	1.80076	2.15913	3.21185	-0.419342	1	0
CACYBP	ENSG00000116161	30.2833	25.1291	23.2778	23.4534	24.0416	27.0578	-0.0762248	1	0
MRPS14	ENSG00000120333	8.60947	7.21259	7.48723	7.70397	10.339	8.564	0.19972	1	0
TNN	ENSG00000120332	0	0.043952	0	0.156488	0.312718	0.249208	3.52185	0.0146517	1
KIAA0040	ENSG00000235750	7.33737	7.08701	6.69331	5.93953	9.24986	6.99296	0.0746295	1	0
TNR	ENSG00000116147	16.0909	15.1836	16.4352	20.0004	21.1773	20.7235	0.375792	0.000767025	1
RFWD2	ENSG00000143207	10.5922	10.1889	9.92916	11.5758	9.69927	10.335	0.0448579	1	0
PAPPA2	ENSG00000116183	0.106144	0.181244	0.0390535	0.555682	0.429851	0.525248	2.18734	0.000188821	1
ASTN1	ENSG00000152092	0	0.0956902	0.0463922	0.127762	0.0851044	0	0.535545	1	0
BRINP2	ENSG00000198797	0.0733717	0.111364	0.107982	0.049563	0.247611	0.0631436	0.288714	1	0
SEC16B	ENSG00000120341	0.11795	0.298375	0.0289314	0.239027	0.106147	0.304522	0.510267	1	0
RASAL2	ENSG00000075391	2.40433	3.15542	2.07521	4.31069	4.55117	3.6716	0.715726	0.000948032	1
CLEC20A	ENSG00000188585	0	0	0	0	0	0	0	1	0
TEX35	ENSG00000240021	0.143654	0.10902	0.105709	0	0.0969596	0	-1.58494	1	0
RALGPS2	ENSG00000116191	3.72898	4.19694	3.74393	4.41883	3.39138	3.34513	-0.0628291	1	0
ANGPTL1	ENSG00000116194	0.937532	1.22895	0.940761	0.748456	0.977944	0.80684	-0.295188	1	0
FAM20B	ENSG00000116199	13.5918	11.8822	11.5213	9.34355	8.94687	6.57186	-0.565443	0.0106881	-1
TOR3A	ENSG00000186283	8.5153	8.37289	7.13785	7.60282	8.3962	8.47529	0.0295085	1	0
ABL2	ENSG00000143322	5.44766	4.99763	5.24834	6.53223	5.34552	5.34724	0.138311	1	0
SOAT1	ENSG00000057252	8.94337	8.95528	9.96299	22.7667	20.4285	22.1635	1.2274	5.06208e-23	1
AXDND1	ENSG00000162779	0.0952664	0.072298	0.0350513	0.321765	0.1929	0.122979	1.67061	0.353371	0
NPHS2	ENSG00000116218	0	0	0	0	0	0	0	1	0
TDRD5	ENSG00000162782	0	0	0	0	0	0	0	1	0
FAM163A	ENSG00000143340	0	0	0	0.0673505	0.13459	0	3.07809	1	0
TOR1AIP2	ENSG00000169905	7.97467	7.34637	6.29789	7.35904	6.17069	6.3605	-0.116387	1	0
TOR1AIP1	ENSG00000143337	6.57601	6.04362	5.46054	4.58477	4.7846	4.82859	-0.346182	0.307628	0
CEP350	ENSG00000135837	8.39633	8.23436	7.83507	10.6311	11.0057	11.0657	0.419334	0.0021529	1
QSOX1	ENSG00000116260	19.4377	20.0467	19.2774	8.08015	8.22068	8.06913	-1.26937	2.0736e-26	-1
LHX4	ENSG00000121454	2.39266	1.38001	1.72545	1.97183	1.58263	2.30622	0.100944	1	0
ACBD6	ENSG00000230124	8.06949	5.88956	6.79035	6.36383	6.2283	8.37339	0.0153306	1	0
XPR1	ENSG00000143324	9.34977	9.27123	10.0685	11.6194	12.0056	12.1958	0.31848	0.0575624	0
KIAA1614	ENSG00000135835	1.42245	1.27382	1.25607	2.07549	1.36332	1.29761	0.268358	1	0
STX6	ENSG00000135823	7.16476	6.55882	6.09604	6.53378	6.43773	5.74207	-0.0729915	1	0
MR1	ENSG00000153029	0.465402	0.0706391	0.182651	0.188629	0.293181	0.213613	0.0334952	1	0
IER5	ENSG00000162783	3.39348	3.62648	3.26154	2.19875	1.58928	2.50322	-0.722938	0.0111864	-1
CACNA1E	ENSG00000198216	0	0.012386	0.0480394	0	0	0	-3.84418	0.821912	0
ZNF648	ENSG00000179930	0	0.060321	0	0.0536921	0.107296	0.136808	1.84148	1	0
GLUL	ENSG00000135821	71.8352	69.2113	59.2407	86.4211	79.9778	83.5708	0.320322	0.020927	1
TEDDM1	ENSG00000203730	0.464061	0.264134	0.341484	0	0.234914	0	-1.94045	0.565233	0
RGSL1	ENSG00000121446	0.0320025	0.145721	0.117746	0.0432357	0.0648002	0.0550826	-0.865394	1	0
RNASEL	ENSG00000135828	0	0	0	0	0	0	0	1	0
RGS16	ENSG00000143333	7.4093	5.0788	5.4522	2.58324	2.74243	2.87968	-1.11235	7.97812e-05	-1
RGS8	ENSG00000135824	0	0	0	0.0293078	0.0585674	0.0746767	3.77398	0.503536	0
NPL	ENSG00000135838	2.27367	1.63701	1.6731	1.29959	1.65266	1.25431	-0.378239	0.651917	0
DHX9	ENSG00000135829	54.0001	57.5136	53.9523	50.4644	46.5388	49.435	-0.176643	0.551777	0
SHCBP1L	ENSG00000157060	0	0	0	0	0	0	0	1	0
LAMC1	ENSG00000135862	44.1993	49.7254	54.7152	24.636	24.1267	27.1402	-0.972057	6.69178e-20	-1
LAMC2	ENSG00000058085	20.3466	18.8725	14.7765	3.86276	3.62022	4.4634	-2.17795	1.10428e-45	-1
NMNAT2	ENSG00000157064	11.5772	13.2098	11.2597	9.87133	9.26212	9.8937	-0.314217	0.10557	0
SMG7	ENSG00000116698	28.7004	29.0059	25.0714	31.5191	30.5281	31.5422	0.177622	0.794864	0
NCF2	ENSG00000116701	1.78302	1.20279	1.60362	1.27136	0.802301	1.27872	-0.448546	1	0
ARPC5	ENSG00000162704	8.51769	9.8412	8.47763	10.2904	10.4109	10.1732	0.200839	0.444703	0
RGL1	ENSG00000143344	6.77941	6.09922	5.75308	10.5994	8.4873	10.8688	0.687005	0.000365626	1
APOBEC4	ENSG00000173627	0.546624	0.580769	0.64358	3.02783	2.65639	1.88169	2.07815	7.41033e-05	1
COLGALT2	ENSG00000198756	1.29862	1.63228	1.4334	1.34325	1.45171	1.04774	-0.178655	1	0
TSEN15	ENSG00000198860	9.6165	8.19899	6.8143	5.77422	7.85289	7.66292	-0.203667	1	0
C1orf21	ENSG00000116667	1.5069	1.28403	1.65357	2.14299	2.03416	2.34341	0.547534	0.0129297	1
EDEM3	ENSG00000116406	29.9553	31.0254	31.5328	24.1514	22.3003	24.3082	-0.387933	0.00156488	-1
FAM129A	ENSG00000135842	0.762165	0.867615	0.76479	0.234021	0.280594	0.238516	-1.65473	5.1474e-06	-1
RNF2	ENSG00000121481	5.05591	3.83695	4.24444	6.01285	6.3924	7.72169	0.618572	0.0162875	1
TRMT1L	ENSG00000121486	6.56912	4.76277	5.56767	5.82419	6.17569	5.65338	0.0736701	1	0
SWT1	ENSG00000116668	0.643894	1.0859	0.789691	1.30486	1.78667	1.72397	0.899698	0.0321455	1
IVNS1ABP	ENSG00000116679	9.32776	10.5212	8.04827	8.2036	8.49312	8.62559	-0.139717	1	0
HMCN1	ENSG00000143341	0.0936665	0.154015	0.160826	0.13709	0.0737569	0.0134349	-0.813775	0.645051	0
PRG4	ENSG00000116690	0.287508	0.218191	0.126939	0.349584	0.0388107	0.0989718	-0.321391	1	0
TPR	ENSG00000047410	20.7606	20.6566	18.9233	17.1809	19.0848	19.7462	-0.107493	1	0
C1orf27	ENSG00000157181	6.55132	6.91732	7.28367	7.79265	6.44047	6.55731	0.00168093	1	0
OCLM	ENSG00000262180	3.28098	2.48995	1.69003	0.664896	1.10725	2.25889	-0.902138	0.545685	0
PDC	ENSG00000116703	0.866433	0.821924	0	0.43896	1.0234	0.745651	0.424299	1	0
PTGS2	ENSG00000073756	0	0	0	0	0	0	0	1	0
PLA2G4A	ENSG00000116711	0.201766	0	0.0742356	0.068147	0	0	-1.49901	1	0
BRINP3	ENSG00000162670	12.7192	11.347	11.8986	14.4874	15.5714	15.3712	0.338694	0.266777	0
RGS18	ENSG00000150681	0	0	0	0	0	0	0	1	0
RGS21	ENSG00000253148	0	0	0	0	0	0	0	1	0
RGS1	ENSG00000090104	0.211347	0.641568	0.155521	0	0.095099	0.0606283	-2.58593	0.0697523	0
RGS13	ENSG00000127074	0.440713	0.780405	0.504471	0.463096	0.264408	0.294994	-0.754766	0.475491	0
RGS2	ENSG00000116741	23.3857	22.2632	17.4122	28.6032	31.6618	33.7017	0.577662	0.0254161	1
UCHL5	ENSG00000116750	13.9337	14.5067	13.938	8.61813	9.08126	9.21833	-0.656083	1.2532e-06	-1
TROVE2	ENSG00000116747	12.9373	12.8652	12.0759	11.8389	10.087	10.7225	-0.212764	0.316795	0
GLRX2	ENSG00000023572	3.57245	5.76119	3.61463	3.46899	4.97315	4.99598	0.0328144	1	0
CDC73	ENSG00000134371	13.8191	11.1454	11.8438	13.6179	13.2775	10.2604	0.0216372	1	0
B3GALT2	ENSG00000162630	14.8829	16.4041	13.2333	18.1321	17.6389	17.0013	0.247119	0.453449	0
KCNT2	ENSG00000162687	0	0.0620032	0	0.0551895	0	0.0703118	0.793553	1	0
CFH	ENSG00000000971	0.0356094	0	0	0	0	0	-2.00457	1	0
CFHR3	ENSG00000116785	0	0	0	0	0	0	0	1	0
BX248415,1	ENSG00000276911	0	0	0	0	0	0	0	1	0
CFHR1	ENSG00000244414	0	0	0	0	0	0	0	1	0
CFHR4	ENSG00000134365	0	0	0	0	0	0	0	1	0
CFHR2	ENSG00000080910	0	0	0	0	0	0	0	1	0
CFHR5	ENSG00000134389	0	0	0	0	0	0	0	1	0
F13B	ENSG00000143278	0	0	0	0	0	0	0	1	0
ASPM	ENSG00000066279	24.0833	24.0188	24.6813	15.9265	17.0102	16.4616	-0.55915	0.00180204	-1
ZBTB41	ENSG00000177888	1.82925	1.82526	2.61736	2.37981	2.81227	2.50715	0.286018	0.664884	0
CRB1	ENSG00000134376	0	0	0.0167776	0	0	0	-1.90696	1	0
DENND1B	ENSG00000213047	1.40593	0.950265	0.872913	1.15746	1.2603	1.22885	0.19243	1	0
C1orf53	ENSG00000203724	0.949389	0.360248	1.04792	0.641318	1.92237	1.63409	0.801088	1	0
LHX9	ENSG00000143355	0	0.0210794	0.0204393	0	0	0	-2.70123	1	0
NEK7	ENSG00000151414	8.40768	8.86866	8.24915	7.39398	7.53066	6.91709	-0.222799	0.608397	0
ATP6V1G3	ENSG00000151418	0	0	0	0	0	0	0	1	0
PTPRC	ENSG00000081237	0	0	0	0	0	0	0	1	0
NR5A2	ENSG00000116833	8.01932	9.17252	8.89398	4.76912	4.6357	4.42483	-0.916679	7.55128e-12	-1
ZNF281	ENSG00000162702	9.59882	11.2416	9.06902	10.2464	7.87845	11.0143	-0.0432616	1	0
KIF14	ENSG00000118193	9.64536	10.0119	9.53193	5.1424	5.43408	5.52243	-0.859675	3.72819e-09	-1
DDX59	ENSG00000118197	3.43893	2.60982	2.33958	2.06004	2.23352	1.56353	-0.485661	0.261381	0
CAMSAP2	ENSG00000118200	9.47277	11.0947	10.3187	11.4626	9.84219	10.3027	0.031451	1	0
GPR25	ENSG00000170128	0	0	0	0	0	0	0	1	0
INAVA	ENSG00000163362	1.71462	1.70787	1.104	0.760091	1.22961	0.461125	-0.846941	0.130434	0
KIF21B	ENSG00000116852	0.572915	0.47102	0.474283	0.306381	0.306129	0.246525	-0.789681	0.0751656	0
CACNA1S	ENSG00000081248	0.0470231	0.071372	0	0	0.0952147	0.040468	0.209834	1	0
ASCL5	ENSG00000232237	1.7179	0.869147	2.42292	1.74067	1.54599	2.83364	0.262331	1	0
TMEM9	ENSG00000116857	6.37121	5.39737	7.63214	7.50661	7.35043	8.35211	0.252187	0.657874	0
IGFN1	ENSG00000163395	1.72357	2.52521	1.76153	4.94819	4.42709	3.91427	1.14118	1.68205e-05	1
PKP1	ENSG00000081277	0	0.0708779	0	0	0	0	-2.702	1	0
TNNT2	ENSG00000118194	0.519424	0.303225	0.235214	0.512816	0.404521	0.481402	0.43596	1	0
LAD1	ENSG00000159166	96.9571	78.4487	83.6669	55.1419	53.691	63.1544	-0.590843	6.17546e-06	-1
TNNI1	ENSG00000159173	1.54194	2.07707	1.7587	1.6405	1.92535	1.85779	-0.000249807	1	0
PHLDA3	ENSG00000174307	0	0.350719	0	0	0.124768	0	-1.30512	1	0
CSRP1	ENSG00000159176	17.4563	17.9835	14.9345	14.6781	13.8122	14.2487	-0.235718	0.163259	0
NAV1	ENSG00000134369	10.6053	12.1266	11.9865	15.4099	14.7434	13.8071	0.339437	0.00397666	1
IPO9	ENSG00000198700	17.4291	17.1064	14.8136	12.6614	12.8481	13.2397	-0.34824	0.124302	0
SHISA4	ENSG00000198892	1.32893	2.01706	2.32252	2.69309	3.58784	2.00143	0.533305	0.758483	0
LMOD1	ENSG00000163431	0.0730391	0.388008	0	0.246692	0.0985955	0.502859	0.792468	1	0
TIMM17A	ENSG00000134375	9.90738	10.5262	7.77646	10.9868	10.5877	8.45523	0.0998702	1	0
RNPEP	ENSG00000176393	22.3427	22.4603	20.0606	17.7395	17.4998	18.5824	-0.268723	0.178137	0
ELF3	ENSG00000163435	4.84002	4.59139	3.2351	4.03234	4.0018	3.7835	-0.0898173	1	0
GPR37L1	ENSG00000170075	0.396227	0.300699	0.161982	0.297393	0.178289	0.265217	-0.17524	1	0
ARL8A	ENSG00000143862	7.19589	7.35562	7.67258	9.82093	10.3084	11.2481	0.491016	0.148257	0
PTPN7	ENSG00000143851	0.196436	0.0372691	0	0.0331735	0.0331462	0	-1.44225	1	0
LGR6	ENSG00000133067	0	0	0	0	0	0	0	1	0
UBE2T	ENSG00000077152	34.5867	32.655	29.8598	19.5003	17.6461	26.7185	-0.61163	0.0187669	-1
PPP1R12B	ENSG00000077157	2.57426	2.38195	2.8769	3.0687	3.20555	3.2935	0.286348	0.265423	0
SYT2	ENSG00000143858	0.708867	0.537962	0.713804	0.730867	0.453268	0.77059	-0.00957419	1	0
KDM5B	ENSG00000117139	9.21062	8.79208	7.48372	11.8766	12.6115	11.1675	0.489238	0.000157426	1
RABIF	ENSG00000183155	6.32594	5.34427	4.39151	6.3695	5.23642	5.64954	0.121489	1	0
KLHL12	ENSG00000117153	7.02233	7.93194	7.27047	8.27376	7.99139	7.5894	0.101055	1	0
ADIPOR1	ENSG00000159346	26.2515	28.7461	24.999	56.9421	54.9334	58.3172	1.08813	1.37631e-18	1
CYB5R1	ENSG00000159348	15.0042	17.0557	15.1636	25.0123	23.1663	22.1121	0.57333	0.00205122	1
TMEM183A	ENSG00000163444	7.34822	6.34201	6.20243	7.25099	6.02941	4.9599	-0.107278	1	0
PPFIA4	ENSG00000143847	0.44819	0.362808	0.28583	0.181653	0.121002	0.282855	-0.913919	0.237174	0
MYOG	ENSG00000122180	0	0	0	0	0	0	0	1	0
ADORA1	ENSG00000163485	0.0692051	0	0	0	0	0.119116	0.682	1	0
MYBPH	ENSG00000133055	0	0	0	0	0	0	0	1	0
CHI3L1	ENSG00000133048	0	0	0	0	0	0	0	1	0
CHIT1	ENSG00000133063	0.0375211	0.028475	0	0.0253457	0	0.0322907	-0.143215	1	0
BTG2	ENSG00000159388	14.9385	15.7279	13.1602	17.9081	19.9525	17.745	0.3466	0.138695	0
FMOD	ENSG00000122176	0.0876249	0	0.0644795	0	0	0	-2.74652	1	0
PRELP	ENSG00000188783	0	0	0.0371372	0	0.0340632	0	-0.113452	1	0
OPTC	ENSG00000188770	0	0	0	0	0	0	0	1	0
ATP2B4	ENSG00000058668	5.69873	6.06829	7.9039	10.3998	10.2905	10.1424	0.643824	0.000479203	1
LAX1	ENSG00000122188	0	0	0	0.122528	0.0612137	0.0780509	3.46964	0.745825	0
ZC3H11A	ENSG00000058673	0.226628	0.275182	0.116736	0.26025	0.152962	0.195036	-0.00725836	1	0
ZBED6	ENSG00000257315	1.60345	1.25214	1.67582	1.3657	1.36457	1.35993	-0.143857	1	0
SNRPE	ENSG00000182004	13.3803	14.037	12.018	10.2348	12.2185	12.7005	-0.168915	1	0
SOX13	ENSG00000143842	9.22494	8.69173	8.54284	9.95456	10.6059	10.4956	0.232645	0.454361	0
ETNK2	ENSG00000143845	0.389139	0.246099	0.286351	0.394299	0.744173	0.390708	0.767842	0.698829	0
REN	ENSG00000143839	0.334531	0.253877	0	0	0.112896	0	-1.85072	1	0
KISS1	ENSG00000170498	4.09081	1.55227	3.61231	7.46109	5.52218	5.28082	1.00784	0.167192	0
GOLT1A	ENSG00000174567	17.8721	18.2134	16.3452	30.3542	23.6085	29.8825	0.67543	0.000984545	1
PLEKHA6	ENSG00000143850	15.6778	13.9254	15.4425	20.5397	22.9191	22.6283	0.553573	5.05684e-05	1
PPP1R15B	ENSG00000158615	28.3546	25.1821	27.7247	25.2634	22.6959	23.6379	-0.181402	0.69516	0
PIK3C2B	ENSG00000133056	10.8141	9.70323	7.20946	13.9023	13.974	15.0337	0.634502	8.32186e-05	1
MDM4	ENSG00000198625	7.35108	6.89848	5.40936	5.25047	4.05465	4.17221	-0.53855	0.00884795	-1
LRRN2	ENSG00000170382	7.81128	6.93539	8.00211	6.75952	6.75396	6.59057	-0.176576	1	0
NFASC	ENSG00000163531	11.3174	11.8484	13.8265	20.0795	20.7348	19.632	0.706884	2.27612e-11	1
CNTN2	ENSG00000184144	0.342469	0.470297	0.360012	0.187275	0.0440284	0.112277	-1.76066	0.00393888	-1
TMEM81	ENSG00000174529	1.08873	2.97448	2.40346	0.735445	0.587872	0.74957	-1.65817	0.0288247	-1
RBBP5	ENSG00000117222	7.11266	7.1971	5.91238	5.69439	5.55635	5.83776	-0.239536	0.669418	0
DSTYK	ENSG00000133059	1.66949	1.84768	2.0987	3.33625	2.39449	2.48439	0.543591	0.0293827	1
TMCC2	ENSG00000133069	0.408999	0.709465	0.77391	1.34194	0.985905	1.15652	0.837427	0.105729	0
NUAK2	ENSG00000163545	5.47878	5.50119	3.65946	7.51578	7.56648	7.03629	0.607598	0.0153259	1
KLHDC8A	ENSG00000162873	0.158882	0.120576	0	0.214651	0.697041	0.2051	2.00744	0.447864	0
LEMD1	ENSG00000186007	1.58275	1.60154	1.16468	0.534577	0.890229	1.13509	-0.772901	0.669567	0
CDK18	ENSG00000117266	35.878	33.7369	36.5242	17.0941	16.6788	17.4663	-1.05071	3.40871e-13	-1
MFSD4A	ENSG00000174514	0.50093	0.494205	0.405475	0.744438	0.676205	0.38799	0.400607	1	0
ELK4	ENSG00000158711	6.78397	6.56237	6.50371	4.34057	4.64333	4.89264	-0.517578	0.000469804	-1
SLC45A3	ENSG00000158715	8.46141	5.41063	4.90041	4.65726	4.60055	3.16897	-0.571205	0.142202	0
NUCKS1	ENSG00000069275	62.8727	66.2083	53.2753	52.8267	50.0917	50.9051	-0.244937	0.211097	0
RAB29	ENSG00000117280	2.09198	3.23193	1.86928	2.3216	2.21883	1.67176	-0.205838	1	0
SLC41A1	ENSG00000133065	3.42188	4.74363	4.16312	3.26692	3.01787	2.9056	-0.431183	0.0981768	0
PM20D1	ENSG00000162877	0.110956	0.16841	0.326591	0	0.149779	0	-1.77491	1	0
SLC26A9	ENSG00000174502	0.154605	0.27377	0.15169	0	0.139134	0	-1.88079	0.290007	0
RAB7B	ENSG00000276600	0	0	0	0	0	0	0	1	0
CTSE	ENSG00000196188	0	0.0824079	0.0799054	0.146704	0	0.0934507	0.382356	1	0
C1orf186	ENSG00000263961	0	0	0	0	0	0	0	1	0
AVPR1B	ENSG00000198049	0	0	0	0	0	0	0	1	0
FAM72A	ENSG00000196550	1.84005	1.8619	1.07193	0.466113	0.465729	0.263925	-1.93456	4.85866e-05	-1
SRGAP2	ENSG00000266028	4.40377	4.08628	4.67021	2.74979	3.38446	3.43956	-0.462485	0.00322566	-1
IKBKE	ENSG00000263528	1.37713	1.10317	1.18227	0.878577	0.826215	0.921787	-0.472644	1	0
RASSF5	ENSG00000266094	0.415766	0.504843	0.61189	0.112341	0.168373	0.42937	-1.18602	0.0921642	0
EIF2D	ENSG00000143486	4.28008	3.95786	4.2876	3.10988	3.7385	3.65248	-0.255259	0.487201	0
DYRK3	ENSG00000143479	1.85658	1.20023	1.92277	3.0192	2.04208	2.84048	0.667516	0.162565	0
MAPKAPK2	ENSG00000162889	10.5091	9.54953	8.75077	10.1814	12.8797	10.9482	0.246187	0.545459	0
IL10	ENSG00000136634	0	0	0	0	0	0	0	1	0
IL19	ENSG00000142224	0	0	0	0	0	0	0	1	0
IL20	ENSG00000162891	0	0	0	0	0	0	0	1	0
IL24	ENSG00000162892	0	0	0	0	0	0	0	1	0
FCMR	ENSG00000162894	0.123526	0.562465	0.0908975	0	0.0833737	0	-2.73401	0.539102	0
PIGR	ENSG00000162896	0	0	0.0975445	0	0	0	-2.69511	1	0
FCAMR	ENSG00000162897	0	0.124322	0	0.110659	0.0552842	0	0.353177	1	0
C1orf116	ENSG00000182795	5.11336	5.12073	4.03425	10.576	10.2471	10.888	1.1566	9.34123e-14	1
PFKFB2	ENSG00000123836	1.64972	1.87797	1.48606	4.39995	3.93558	4.52851	1.35506	1.25629e-18	1
YOD1	ENSG00000180667	6.84955	6.58208	5.5967	3.39507	3.7225	3.71291	-0.809047	3.39392e-06	-1
C4BPB	ENSG00000123843	0.180204	0.0683788	0.0663023	0.243458	0.0608144	0.620334	1.4964	1	0
C4BPA	ENSG00000123838	0.11882	0	0	0.0802633	0.0801972	0.102256	1.13888	1	0
CD55	ENSG00000196352	0.885534	0.869693	0.804952	0.562996	0.562533	0.582775	-0.577426	0.565534	0
CR2	ENSG00000117322	0	0	0	0	0	0	0	1	0
CR1	ENSG00000203710	0	0	0	0	0	0	0	1	0
CR1L	ENSG00000197721	0	0	0	0	0	0	0	1	0
CD46	ENSG00000117335	18.7852	18.5785	20.0486	18.3143	17.8496	18.4023	-0.074131	1	0
CD34	ENSG00000174059	0	0	0.0231508	0	0.0424691	0	0.652888	1	0
PLXNA2	ENSG00000076356	31.9482	30.8102	34.6755	21.6807	22.7425	21.4451	-0.564764	3.06547e-07	-1
CAMK1G	ENSG00000008118	0.325155	0	0.0797561	0.0732147	0.146309	0	-0.611523	1	0
LAMB3	ENSG00000196878	15.1577	15.1655	13.3847	11.7019	11.6087	10.915	-0.348453	0.0465679	-1
G0S2	ENSG00000123689	0	0	0.246452	0	0	0	-1.92532	1	0
HSD11B1	ENSG00000117594	0.191698	0	0	0	0	0	-2.00457	1	0
TRAF3IP3	ENSG00000009790	0.149697	0.227212	0.082617	0.151682	0.126298	0.128829	-0.163646	1	0
C1orf74	ENSG00000162757	0.743053	1.12781	1.86817	1.21301	2.00609	1.17236	0.214166	1	0
IRF6	ENSG00000117595	5.90109	5.91143	5.55823	9.92568	9.83786	10.5124	0.800789	6.64641e-07	1
DIEXF	ENSG00000117597	3.21457	3.20324	3.55849	2.37917	1.90554	2.40562	-0.581202	0.0189193	-1
SYT14	ENSG00000143469	4.51948	3.65114	3.8008	7.11883	6.80371	6.48842	0.77563	2.54109e-06	1
SERTAD4	ENSG00000082497	1.90989	1.77152	1.67869	1.11096	1.07423	0.867483	-0.790242	0.0222071	-1
HHAT	ENSG00000054392	1.8343	1.62407	1.41406	1.23908	1.44441	1.69136	-0.154676	1	0
KCNH1	ENSG00000143473	0.0886787	0.134597	0.0870066	0.059903	0.0997561	0.0508779	-0.529715	1	0
AL590132,1	ENSG00000284299	0	0	0	0	0	0	0	1	0
AC092017,3	ENSG00000283952	0	0	0	0	0	0	0	1	0
RCOR3	ENSG00000117625	7.11379	6.7302	6.26761	7.8438	6.9761	6.97318	0.121453	1	0
TRAF5	ENSG00000082512	4.40426	4.3183	5.27536	4.49523	3.6453	2.98798	-0.325798	0.294584	0
RD3	ENSG00000198570	0	0	0	0	0	0	0	1	0
SLC30A1	ENSG00000170385	4.60967	4.94587	3.39207	3.82969	4.50602	5.15264	0.0580922	1	0
NEK2	ENSG00000117650	13.4945	11.3789	11.5851	10.6982	8.34911	10.323	-0.308735	0.426196	0
LPGAT1	ENSG00000123684	10.5481	9.45586	10.3815	10.0644	7.45313	8.14151	-0.241555	0.501836	0
INTS7	ENSG00000143493	8.79235	8.62044	7.95681	9.70206	8.58829	7.66069	0.0389979	1	0
DTL	ENSG00000143476	12.4488	11.0145	11.5483	8.44906	6.7298	8.327	-0.574494	0.0401451	-1
PPP2R5A	ENSG00000066027	15.8479	15.0194	14.6191	14.1372	18.6293	16.1837	0.107243	1	0
TMEM206	ENSG00000065600	3.48365	3.39911	5.34667	3.22728	3.49334	3.8546	-0.229497	1	0
NENF	ENSG00000117691	10.5103	8.3157	8.72139	15.8611	16.7537	15.0111	0.804978	0.000443085	1
ATF3	ENSG00000162772	3.80496	4.30416	4.0678	4.5586	4.31257	4.13952	0.0933739	1	0
FAM71A	ENSG00000162771	0	0	0	0	0	0	0	1	0
BATF3	ENSG00000123685	0.427628	0.973585	0.629347	0.361081	0.649411	0.368016	-0.563409	1	0
NSL1	ENSG00000117697	10.4218	10.8684	8.86889	9.14721	8.75687	8.96901	-0.163996	1	0
TATDN3	ENSG00000203705	3.98152	3.02159	3.04252	3.72398	2.42893	3.42649	-0.0576653	1	0
SPATA45	ENSG00000185523	0	0	0.843586	0	0	0	-2.68558	1	0
FLVCR1	ENSG00000162769	10.8506	9.80627	12.9541	15.9366	14.9814	14.1813	0.423595	0.0109097	1
VASH2	ENSG00000143494	2.39411	1.86535	1.26844	1.25066	0.904906	1.04392	-0.769969	0.0279441	-1
ANGEL2	ENSG00000174606	4.22541	4.84027	3.1093	4.2545	3.49766	3.67069	-0.0874103	1	0
RPS6KC1	ENSG00000136643	3.46734	4.12487	3.37898	5.4124	5.12332	5.04053	0.503596	0.0365297	1
PROX1	ENSG00000117707	25.9566	24.7034	20.6782	40.3125	43.5683	40.7904	0.806864	7.24167e-09	1
SMYD2	ENSG00000143499	6.46639	5.5827	4.88931	5.73061	4.52465	4.54388	-0.180425	1	0
PTPN14	ENSG00000152104	4.29893	4.4947	3.50478	1.30573	1.28378	1.49051	-1.59357	3.09594e-21	-1
CENPF	ENSG00000117724	31.5842	34.796	30.2523	21.6872	21.4852	22.5265	-0.557173	7.0504e-07	-1
KCNK2	ENSG00000082482	0	0	0	0	0	0	0	1	0
KCTD3	ENSG00000136636	13.5339	15.3171	13.12	14.5084	13.1064	11.7486	-0.0896583	1	0
USH2A	ENSG00000042781	0.0990085	0.042936	0.0520402	0.105098	0.152745	0.0852067	0.866072	0.989432	0
ESRRG	ENSG00000196482	0	0	0	0	0	0	0	1	0
GPATCH2	ENSG00000092978	3.21791	3.38901	2.7062	5.83354	4.63196	4.15399	0.655518	0.0134891	1
SPATA17	ENSG00000162814	0.534223	0.236497	0.327594	2.43588	1.59253	1.72407	2.42977	2.96766e-12	1
RRP15	ENSG00000067533	5.85007	6.25459	6.98519	4.67252	4.84251	4.46462	-0.451496	0.0225686	-1
TGFB2	ENSG00000092969	2.19598	2.43571	2.52748	0.304287	0.532064	0.290748	-2.63423	3.6816e-17	-1
LYPLAL1	ENSG00000143353	4.40045	4.30427	3.66986	4.16154	4.42212	4.29196	0.0606845	1	0
ZC3H11B	ENSG00000215817	1.88011	1.18902	1.19903	1.90504	1.43818	1.72589	0.276021	1	0
SLC30A10	ENSG00000196660	0	0	0.0369891	0	0	0	-1.91643	1	0
EPRS	ENSG00000136628	28.8442	32.3907	29.7623	30.8803	30.1724	29.0826	-0.0141912	1	0
BPNT1	ENSG00000162813	12.1121	10.5354	11.9294	14.4755	15.5326	13.9517	0.350768	0.144963	0
IARS2	ENSG00000067704	19.2198	27.6394	25.0578	20.3684	23.1718	21.0353	-0.159152	1	0
RAB3GAP2	ENSG00000118873	9.14081	10.2778	8.31508	9.83022	9.31116	9.72463	0.0574283	1	0
MARK1	ENSG00000116141	7.22821	4.91665	6.77672	9.36754	11.8895	9.72255	0.719693	0.000100621	1
C1orf115	ENSG00000162817	21.0752	17.7998	19.3229	15.0975	14.5115	16.0164	-0.349612	0.113055	0
MARC2	ENSG00000117791	5.80747	6.61097	4.84875	6.18624	4.52279	4.13288	-0.205099	1	0
MARC1	ENSG00000186205	2.03635	1.90202	1.54457	1.56603	1.7339	1.83336	-0.089376	1	0
HLX	ENSG00000136630	0.153731	0.0388889	0	0	0	0	-3.72445	0.769781	0
DUSP10	ENSG00000143507	2.88645	2.9459	2.56347	5.24433	6.51642	4.88249	0.995202	0.000169175	1
HHIPL2	ENSG00000143512	0.440922	0.870005	0.584021	0.536122	0.77376	0.683023	0.0397687	1	0
TAF1A	ENSG00000143498	10.9203	17.7154	13.4913	12.3171	14.7413	13.2779	-0.0696564	1	0
MIA3	ENSG00000154305	40.4075	43.3254	39.9114	67.709	66.152	67.905	0.706209	5.47331e-11	1
AIDA	ENSG00000186063	6.85346	4.99307	5.5475	6.94433	5.18083	7.43158	0.172061	1	0
BROX	ENSG00000162819	8.32841	6.76246	6.51425	12.5501	10.8887	11.0268	0.680322	0.00368661	1
FAM177B	ENSG00000197520	0.334274	0	0.245978	0.301072	0.0752061	0	-0.490856	1	0
DISP1	ENSG00000154309	0.485014	0.981545	0.713804	0.21842	0.363734	0.695671	-0.821377	0.637626	0
TLR5	ENSG00000187554	0.440597	0.191069	0.324217	0.807841	0.339864	0.216673	0.565499	1	0
SUSD4	ENSG00000143502	2.27843	2.05624	1.13284	4.03492	5.11224	4.76956	1.36731	1.15934e-07	1
CCDC185	ENSG00000178395	0.141207	0.107162	0	0	0	0.121522	-0.913607	1	0
CAPN8	ENSG00000203697	13.016	12.5063	10.77	15.698	21.2276	18.0763	0.601889	0.00823356	1
CAPN2	ENSG00000162909	5.21225	4.55645	2.62172	9.18109	9.129	8.60224	1.1283	5.67677e-07	1
TP53BP2	ENSG00000143514	10.6507	10.1403	9.15553	13.2119	12.2208	12.9991	0.362693	0.0563228	0
FBXO28	ENSG00000143756	5.1347	5.31705	4.16685	7.09912	6.25115	6.52513	0.446886	0.0897819	0
DEGS1	ENSG00000143753	11.9936	11.0274	14.3416	10.7504	12.7654	10.8179	-0.122131	1	0
NVL	ENSG00000143748	5.42353	6.53977	6.25249	5.49544	6.50775	7.26053	0.0715897	1	0
CNIH4	ENSG00000143771	5.80304	5.35383	5.69363	5.07293	4.76156	3.23147	-0.352174	0.307941	0
WDR26	ENSG00000162923	16.7974	16.9268	16.1481	18.8614	18.1174	17.2184	0.121389	0.925695	0
CNIH3	ENSG00000143786	1.54421	1.61999	1.7379	1.25788	1.10357	1.25077	-0.44836	0.342275	0
DNAH14	ENSG00000185842	3.07815	3.38667	2.91535	3.66118	3.65816	3.84049	0.249408	0.510226	0
LBR	ENSG00000143815	18.6481	16.7899	20.8271	11.6279	12.5493	13.2472	-0.590329	0.000303296	-1
ENAH	ENSG00000154380	2.93046	3.58464	3.30554	2.25303	3.13603	3.0197	-0.230919	0.725409	0
SRP9	ENSG00000143742	73.5167	59.104	51.7512	63.1533	70.8049	67.6018	0.132101	1	0
EPHX1	ENSG00000143819	15.4965	11.4093	13.5307	14.0614	13.1132	11.4453	-0.0527102	1	0
TMEM63A	ENSG00000196187	11.3895	13.1782	13.5211	7.2578	6.62699	7.58067	-0.831734	4.87247e-10	-1
LEFTY1	ENSG00000243709	0.766892	0	0.112865	0.207216	0.207045	0	-0.845157	1	0
AL117348,2	ENSG00000255835	0	0	0	0	0	0	0	1	0
PYCR2	ENSG00000143811	11.6756	9.7773	8.82861	7.23423	5.3261	6.92967	-0.63147	0.0139348	-1
LEFTY2	ENSG00000143768	0	0	0	0	0	0	0	1	0
SDE2	ENSG00000143751	9.04774	7.53085	7.62432	9.6113	6.89474	9.6703	0.114919	1	0
H3F3A	ENSG00000163041	29.5939	30.2251	24.4905	40.2931	39.3265	38.4804	0.488184	0.00802381	1
ACBD3	ENSG00000182827	21.6434	23.4384	18.6704	25.7361	23.6905	24.8351	0.221218	0.453815	0
MIXL1	ENSG00000185155	0.571786	1.08483	0.315565	0.869051	1.25426	1.2302	0.738793	0.821912	0
LIN9	ENSG00000183814	2.28531	3.81553	2.49847	2.42588	2.51202	1.57339	-0.395986	0.659952	0
PARP1	ENSG00000143799	37.868	33.6507	30.7235	29.5975	31.5665	30.6742	-0.152844	0.791409	0
STUM	ENSG00000203685	0.148909	0	0.0547882	0.201178	0.0753798	0.160189	1.165	1	0
ITPKB	ENSG00000143772	2.55577	1.84573	1.91102	1.42013	1.80848	1.06427	-0.528475	0.222755	0
PSEN2	ENSG00000143801	6.87991	7.80246	7.16733	7.4672	7.77411	7.38442	0.0480154	1	0
COQ8A	ENSG00000163050	11.6804	11.6309	13.796	12.9409	12.629	12.4531	0.0341619	1	0
CDC42BPA	ENSG00000143776	14.1975	15.2692	13.5452	15.7937	16.3657	15.3085	0.142708	0.696271	0
ZNF678	ENSG00000181450	3.31844	3.65412	3.16011	2.65919	2.21782	2.63186	-0.435179	0.107301	0
SNAP47	ENSG00000143740	2.02762	2.2078	1.84884	3.42418	3.18335	2.76919	0.627354	0.087891	0
JMJD4	ENSG00000081692	1.61319	1.78538	1.33547	1.8162	2.17765	2.08247	0.360451	0.844679	0
PRSS38	ENSG00000185888	0	0	0	0	0	0	0	1	0
WNT9A	ENSG00000143816	1.97206	2.0509	1.02118	6.26597	6.5566	6.7886	1.97108	7.51119e-14	1
WNT3A	ENSG00000154342	1.3849	1.3513	1.16468	0.6014	1.20181	0.851319	-0.539605	0.788105	0
ARF1	ENSG00000143761	89.637	82.5166	74.3515	77.0315	75.2378	83.608	-0.0628256	1	0
C1orf35	ENSG00000143793	4.57814	5.26264	4.26062	4.91171	5.81649	5.04081	0.162106	1	0
MRPL55	ENSG00000162910	6.30518	5.8354	6.22402	5.60966	5.50125	8.20553	0.0559546	1	0
GUK1	ENSG00000143774	8.96203	9.08396	10.5246	11.859	12.5536	13.8406	0.4176	0.254987	0
GJC2	ENSG00000198835	0.77585	0.883193	0.761221	0.524091	2.18191	0.667695	0.487892	1	0
IBA57	ENSG00000181873	1.41911	0.904656	1.04427	1.24621	1.32181	1.09916	0.139599	1	0
OBSCN,AS1	ENSG00000162913	0.238584	0.482833	0.117043	0.32233	0.322064	0.273767	0.128263	1	0
OBSCN	ENSG00000154358	0.386239	0.395369	0.522166	0.436867	0.503196	0.355587	-0.008675	1	0
TRIM11	ENSG00000154370	4.91764	3.83569	4.17154	3.41417	3.57271	2.61568	-0.417851	0.281227	0
TRIM17	ENSG00000162931	1.3897	1.73707	2.16555	1.38051	1.3242	0.98492	-0.521669	0.544333	0
HIST3H3	ENSG00000168148	0	0.915224	0.887431	0.407324	0.406988	0	-1.01361	1	0
HIST3H2A	ENSG00000181218	18.4717	16.7235	7.15399	16.637	17.2795	19.2434	0.33897	1	0
HIST3H2BB	ENSG00000196890	6.37986	7.635	4.87524	4.64115	4.80294	5.27933	-0.361056	0.531543	0
RNF187	ENSG00000168159	14.3916	17.0193	13.124	22.2463	19.4868	18.768	0.442942	0.0288676	1
RHOU	ENSG00000116574	10.2164	12.385	8.78703	16.4464	14.8209	15.6432	0.579072	0.00100333	1
TMEM78	ENSG00000177800	0	0.202401	0.0981275	0.0900794	0.18001	0.114762	0.236579	1	0
RAB4A	ENSG00000168118	2.97925	2.72646	1.99887	4.55772	3.9034	5.12787	0.825421	0.00161817	1
SPHAR	ENSG00000213029	0	0	0	0	0	0	0	1	0
CCSAP	ENSG00000154429	1.99132	2.49528	2.99882	2.78415	2.46929	2.3514	0.0112117	1	0
ACTA1	ENSG00000143632	0.194006	0	0.142761	0	0	0	-2.74517	1	0
NUP133	ENSG00000069248	6.96474	8.6524	5.93244	8.60384	7.50204	7.92337	0.156935	1	0
ABCB10	ENSG00000135776	3.20296	3.20651	3.00884	6.72103	7.45144	6.15806	1.11586	2.2582e-09	1
TAF5L	ENSG00000135801	4.4329	4.32533	3.52827	4.73612	5.15965	5.56671	0.33364	0.390486	0
URB2	ENSG00000135763	6.57311	5.20843	6.0461	3.9178	3.78409	4.03464	-0.597732	0.000748786	-1
GALNT2	ENSG00000143641	13.1104	14.0714	13.2582	17.029	18.8859	16.8274	0.38313	0.0367222	1
PGBD5	ENSG00000177614	1.02632	1.18779	0.774108	1.36924	1.48934	1.14823	0.436643	0.257534	0
COG2	ENSG00000135775	3.84491	4.76928	4.60494	3.42121	3.72265	3.58276	-0.307769	0.244111	0
AGT	ENSG00000135744	10.2545	10.088	9.3159	2.73659	2.81978	2.28797	-1.89929	2.51234e-19	-1
CAPN9	ENSG00000135773	1.78967	1.78262	0.411545	1.51117	2.03839	1.05888	0.247337	1	0
C1orf198	ENSG00000119280	8.71071	7.63417	5.66548	5.35266	5.34826	4.69131	-0.502547	0.0365153	-1
TTC13	ENSG00000143643	6.40398	6.7413	6.99263	6.83776	6.59974	5.39274	-0.0930684	1	0
ARV1	ENSG00000173409	8.17421	7.64353	8.48553	7.00076	6.79795	8.1653	-0.151096	1	0
FAM89A	ENSG00000182118	3.87687	2.20663	3.83349	2.61885	2.45315	3.75349	-0.174135	1	0
TRIM67	ENSG00000119283	1.5239	1.41611	1.2358	1.55461	1.07054	1.01706	-0.179598	1	0
AL109810,2	ENSG00000235710	0.215162	0.653149	0.316658	0.581373	0.580894	0.185168	0.178781	1	0
C1orf131	ENSG00000143633	2.03611	3.90369	2.99658	3.32992	3.0017	2.99731	0.0459117	1	0
GNPAT	ENSG00000116906	13.5284	13.111	14.0581	17.1656	13.9433	14.1599	0.155922	1	0
EXOC8	ENSG00000116903	5.06145	4.27275	4.10115	7.18383	5.25869	4.55165	0.351352	0.555114	0
SPRTN	ENSG00000010072	2.75011	4.32322	2.49348	2.18945	3.24833	3.59238	-0.0960803	1	0
EGLN1	ENSG00000135766	4.95042	5.57474	5.17043	6.22961	6.49394	6.80277	0.310663	0.297264	0
TSNAX,DISC1	ENSG00000270106	0	0	0	0.110162	0.0550355	0	3.06254	1	0
TSNAX	ENSG00000116918	5.11204	4.54965	4.06952	3.9241	3.35627	4.83936	-0.182629	1	0
DISC1	ENSG00000162946	0.0674194	0.528704	0.248056	0.303615	0.34887	0.270765	0.0895404	1	0
SIPA1L2	ENSG00000116991	7.85734	8.44034	8.68681	7.66665	7.53224	8.06869	-0.106913	1	0
MAP10	ENSG00000212916	1.56733	1.62767	1.51754	4.29068	4.67689	3.33661	1.39273	8.26306e-08	1
NTPCR	ENSG00000135778	1.6099	1.51332	1.66929	1.4088	1.55582	1.71611	-0.0389973	1	0
PCNX2	ENSG00000135749	5.22762	5.25782	5.25264	6.36766	6.40493	5.36614	0.207098	0.767794	0
MAP3K21	ENSG00000143674	3.00444	2.50253	3.20842	2.32652	2.67082	2.20724	-0.267483	0.614428	0
KCNK1	ENSG00000135750	0	0	0	0	0	0	0	1	0
SLC35F3	ENSG00000183780	0.81701	0.0688924	0.200401	0.858503	1.47051	0.234373	1.31254	0.634957	0
COA6	ENSG00000168275	6.69142	5.42836	6.28227	7.6374	7.47538	5.9572	0.211083	1	0
TARBP1	ENSG00000059588	6.55518	7.36263	6.31213	6.19928	6.49757	6.8986	-0.0498762	1	0
IRF2BP2	ENSG00000168264	20.0767	18.1718	19.2464	26.9995	29.8781	26.1548	0.532055	0.0033675	1
TOMM20	ENSG00000173726	18.0967	21.688	19.3422	23.3426	22.6601	20.4365	0.167203	0.841565	0
RBM34	ENSG00000188739	1.49072	0.919193	1.78256	0.566432	1.13193	0.240546	-1.0465	0.0739679	0
ARID4B	ENSG00000054267	5.57917	5.90383	6.12931	7.37828	6.15235	8.34052	0.305863	0.146982	0
GGPS1	ENSG00000152904	6.39623	7.62791	7.67643	8.5385	8.42869	9.96068	0.298626	0.377619	0
TBCE	ENSG00000116957	14.9085	11.3998	12.4665	15.3351	13.9503	14.9686	0.196772	1	0
B3GALNT2	ENSG00000162885	4.93401	5.75177	4.90336	5.08533	4.11985	4.02733	-0.234181	0.743353	0
GNG4	ENSG00000168243	20.1378	18.6652	15.9646	20.8945	18.6664	19.9648	0.123626	1	0
LYST	ENSG00000143669	4.39183	4.9153	4.7878	5.57382	5.06021	5.19219	0.165499	0.948819	0
NID1	ENSG00000116962	29.3797	31.4927	28.0615	10.0901	9.98169	10.8969	-1.52423	3.32322e-46	-1
GPR137B	ENSG00000077585	8.2904	5.91031	7.02489	6.70329	6.1043	6.1618	-0.149751	1	0
ERO1B	ENSG00000086619	6.38398	7.26725	8.87787	8.29592	7.52226	7.30988	0.0314489	1	0
EDARADD	ENSG00000186197	0.466425	0.412967	0.572038	0	0.157407	0.0669008	-2.57396	0.00736859	-1
LGALS8	ENSG00000116977	20.7298	21.6938	23.5627	12.2679	11.9352	12.3647	-0.852904	5.57455e-12	-1
HEATR1	ENSG00000119285	14.3913	12.4298	12.3825	8.3574	7.20395	8.30276	-0.714984	8.82847e-05	-1
ACTN2	ENSG00000077522	0	0	0.0771889	0	0	0	-2.68558	1	0
MTR	ENSG00000116984	7.80304	7.81827	8.46278	5.44325	5.21503	5.63996	-0.565887	6.52096e-05	-1
MT1HL1	ENSG00000244020	0	0	0	0	0	0	0	1	0
RYR2	ENSG00000198626	0.163154	0.0990545	0.132064	1.27845	1.59675	1.19348	3.37818	4.98579e-23	1
ZP4	ENSG00000116996	0	0	0	0	0.158255	0	2.55985	1	0
MTRNR2L11	ENSG00000270188	0	0	0	0.126239	0	0	1.79517	1	0
CHRM3	ENSG00000133019	1.33461	1.51926	1.12238	1.4167	1.73724	1.86641	0.332588	0.697862	0
FMN2	ENSG00000155816	0	0	0.0220232	0.101085	0.060601	0.0515131	2.77274	0.2924	0
GREM2	ENSG00000180875	0	0	0	0	0	0	0	1	0
RGS7	ENSG00000182901	20.1619	17.4379	16.9913	8.4456	11.5556	12.0199	-0.770215	1.32555e-05	-1
FH	ENSG00000091483	13.1343	13.667	11.4585	16.5556	15.628	14.2166	0.284646	0.459807	0
KMO	ENSG00000117009	0.146336	0.333166	0.143577	0.098851	0.0329232	0.0419789	-1.76038	0.214248	0
OPN3	ENSG00000054277	0.312205	0.296167	0.86152	0.369068	0.263403	0	-1.14441	0.505423	0
CHML	ENSG00000203668	2.19583	2.29851	1.86655	1.56002	1.40541	1.17293	-0.610205	0.19976	0
WDR64	ENSG00000162843	0	0	0	0	0.0396358	0.0505379	2.61696	1	0
EXO1	ENSG00000174371	9.59789	9.57006	7.57821	5.20567	5.91067	6.51148	-0.601914	0.00227848	-1
BECN2	ENSG00000196289	0	0	0	0	0	0	0	1	0
MAP1LC3C	ENSG00000197769	0	0	0	0	0	0	0	1	0
PLD5	ENSG00000180287	0.182319	0.276725	0.156521	0.287367	0.389677	0.47071	0.861337	0.20409	0
CEP170	ENSG00000143702	0.265142	0.402434	0.526788	0.841792	0.12527	0.387907	0.17264	1	0
SDCCAG8	ENSG00000054282	0.435984	0.33087	0.200514	0.184069	0.331051	0.328307	-0.173397	1	0
AKT3	ENSG00000117020	0	0	0.0225253	0	0	0.0526875	0.7796	1	0
ZBTB18	ENSG00000179456	4.30677	5.12804	4.91768	5.26674	5.06193	3.7703	-0.0215779	1	0
C1orf100	ENSG00000173728	0.755965	0.38247	1.48342	0.680878	0.170079	0.867443	-0.643593	1	0
ADSS	ENSG00000035687	14.3991	14.1697	11.9347	11.3834	11.0536	10.0088	-0.31314	0.240045	0
CATSPERE	ENSG00000179397	0.133874	0.45719	0.0985125	0.0904328	0.135538	0.115212	-0.996071	1	0
DESI2	ENSG00000121644	8.01243	9.01318	7.23411	6.60241	6.86546	6.79768	-0.259524	0.489838	0
AL451007,3	ENSG00000284188	0	0	0.362972	0	0	0	-1.90696	1	0
COX20	ENSG00000203667	2.74296	2.8057	2.36946	3.06129	1.48914	2.05269	-0.25606	1	0
HNRNPU	ENSG00000153187	39.1408	37.6336	36.0452	36.135	35.9922	37.2326	-0.0447442	1	0
EFCAB2	ENSG00000203666	0.673959	0.716059	0.471142	1.1154	1.20546	1.36302	0.985145	0.00638433	1
KIF26B	ENSG00000162849	0.845769	1.06976	1.3781	0.530513	0.584444	0.537236	-1.00514	0.00104412	-1
SMYD3	ENSG00000185420	5.63661	5.89115	5.20288	8.78412	7.8091	8.25498	0.571416	0.00217018	1
TFB2M	ENSG00000162851	8.47515	10.6006	9.47026	4.13473	5.40251	4.59233	-1.01569	0.00154015	-1
CNST	ENSG00000162852	3.72221	4.60888	5.2618	5.82276	5.38823	6.40666	0.356316	0.155517	0
SCCPDH	ENSG00000143653	11.8194	9.2336	12.6198	14.5592	15.7204	10.2715	0.278636	0.653683	0
AHCTF1	ENSG00000153207	14.0356	12.8736	12.8381	11.2754	10.5123	11.0659	-0.273059	0.111549	0
ZNF695	ENSG00000197472	2.47104	2.46131	2.32974	0.991089	1.51147	1.39557	-0.898035	0.00920953	-1
ZNF670,ZNF695	ENSG00000135747	0.997943	1.17044	1.00138	0.428983	0.367397	0.390377	-1.4016	0.0175486	-1
ZNF670	ENSG00000277462	0.581822	0.993482	0.535174	0.982561	0.785402	0.751074	0.245275	1	0
ZNF669	ENSG00000188295	4.68749	2.11218	3.34154	4.25489	4.44912	3.65586	0.318342	1	0
ZNF124	ENSG00000196418	6.74209	7.11451	6.80397	6.76642	7.80099	6.90743	0.0562844	1	0
ZNF496	ENSG00000162714	4.40662	3.99214	3.99251	3.55343	3.66204	3.55532	-0.198187	0.856273	0
NLRP3	ENSG00000162711	0	0	0	0	0	0	0	1	0
OR2B11	ENSG00000177535	0	0	0	0	0	0	0	1	0
GCSAML	ENSG00000169224	0	0	0	0	0	0	0	1	0
OR2C3	ENSG00000196242	0	0	0	0	0	0	0	1	0
OR2G2	ENSG00000177489	0	0	0	0	0	0	0	1	0
OR2G3	ENSG00000177476	0	0	0	0	0	0	0	1	0
OR13G1	ENSG00000197437	0	0	0	0	0	0	0	1	0
AC118470,1	ENSG00000239395	0	0	0	0	0	0	0	1	0
OR6F1	ENSG00000169214	0	0	0	0	0	0	0	1	0
OR14A2	ENSG00000241128	0	0	0	0	0	0	0	1	0
[truncated: 16,580 more rows]
