# Supplementary material for: IGF2BP1 Promotes Proliferation of Neuroendocrine Neoplasms by Post-Transcriptional Enhancement of EZH2
Source: Cancers (Basel). 2022 Apr 24;14(9):2121. doi: 10.3390/cancers14092121 (PMC9131133; doi:10.3390/cancers14092121)
Supplement: Supplementary file 1 [file cancers-14-02121-s001.zip › cancers-1677009-Supplementary Materials/Table S3.xlsx]

## Sheet: KEGG pathway analysis
Table S3 KEGG pathway analysis
KEGG DE Genes downregulated (FDR ≤ 0.01)
Category	Term	Count	%	PValue	Genes	List Total	Pop Hits	Pop Total	Fold Enrichment	Bonferroni	Benjamini	FDR	log Benjamini	log Bonferroni
KEGG_PATHWAY	hsa04110:Cell cycle	37	2.45358	2.83646e-10	MAD1L1; YWHAZ; DBF4; TGFB3; PKMYT1; PRKDC; TTK; CHEK1; PTTG1; TGFB2; MCM7; BUB1; ORC6; CCNA2; MYC; ORC1; ORC2; ANAPC1; CDK1; CDC6; SKP2; SMAD3; ESPL1; CDC20; MCM2; MCM3; CDC25C; MCM4; CDK2; WEE1; CDC25A; MCM6; MAD2L1; PLK1; BUB1B; ANAPC7; GADD45A	648	124	6910	3.18187	7.57335e-08	7.57335e-08	3.72295e-07	7.12071	7.12071
KEGG_PATHWAY	hsa03030:DNA replication	19	1.25995	4.40014e-10	LIG1; POLE; POLA1; POLA2; MCM2; RNASEH2A; MCM3; MCM4; RPA3; MCM6; RFC5; DNA2; RFC3; RFC4; MCM7; POLE2; RFC2; POLD1; PRIM2	648	36	6910	5.628	1.17484e-07	5.87419e-08	5.77534e-07	7.23105	6.93002
KEGG_PATHWAY	hsa05034:Alcoholism	39	2.58621	6.98982e-07	HIST1H4L; ADORA2B; HIST1H2AG; DRD2; HIST1H2AE; GNG12; HIST1H2BO; HIST2H2AB; HIST1H2BM; HIST1H2BN; HIST1H2BL; HIST2H2AC; HIST1H2BI; H2AFZ; CREB3L2; HIST1H4E; HIST1H4C; SHC1; HIST1H4D; HIST1H4H; HIST1H2BC; HIST1H2BF; HIST1H2BG; HIST1H2BH; GRIN2A; CREB5; HDAC5; HIST2H2BF; HIST1H3B; HIST1H2AI; HIST1H2AH; HIST1H3C; GNB3; HIST1H2AJ; HIST1H3E; HIST1H3G; HIST1H2AL; HIST1H3H; HIST1H3I	648	177	6910	2.3496	0.000186611	6.22074e-05	0.000917433	4.20616	3.72906
KEGG_PATHWAY	hsa03013:RNA transport	38	2.51989	9.32214e-07	XPO1; XPO5; NUP93; NUP188; PNN; NDC1; EIF3CL; EIF4EBP1; NUP214; EIF3B; NUP210; MAGOHB; SRRM1; NUP37; RANBP2; NUP35; EIF2B3; GEMIN4; GEMIN5; XPOT; NUP153; NUP88; RAN; ALYREF; NUP85; RNPS1; NUPL2; NUP155; TACC3; EIF4G1; AAAS; NUP62; NUP205; EIF4A1; NUP107; NUP43; THOC1; NUP210L	648	172	6910	2.35591	0.00024887	6.22234e-05	0.00122356	4.20605	3.60403
KEGG_PATHWAY	hsa05322:Systemic lupus erythematosus	31	2.0557	4.29271e-06	HIST1H4L; HIST1H2AG; HIST1H2AE; HIST1H2BO; HIST2H2AB; HIST1H2BM; HIST1H2BN; HIST1H2BL; HIST2H2AC; HIST1H2BI; HIST1H4E; H2AFZ; HIST1H4C; HIST1H4D; HIST1H4H; HIST1H2BC; HIST1H2BF; HIST1H2BG; HIST1H2BH; GRIN2A; HIST2H2BF; HIST1H3B; HIST1H2AI; HIST1H2AH; HIST1H3C; HIST1H2AJ; HIST1H3E; HIST1H2AL; HIST1H3G; HIST1H3H; HIST1H3I	648	134	6910	2.46695	0.0011455	0.000229205	0.00563418	3.63978	2.941
KEGG_PATHWAY	hsa00240:Pyrimidine metabolism	23	1.5252	0.000196334	POLR3K; PNPT1; POLE; DTYMK; POLA1; CTPS1; CAD; POLA2; PNP; POLR3E; CANT1; TK1; NME6; TYMS; POLE2; NME1; POLD1; RRM1; PRIM2; DHODH; TXNRD1; NT5E; DCTPP1	648	104	6910	2.35829	0.0510757	0.00869964	0.257388	2.0605	1.29179
KEGG_PATHWAY	hsa03430:Mismatch repair	9	0.596817	0.000775686	EXO1; RFC5; RFC3; RFC4; RFC2; MSH2; LIG1; POLD1; RPA3	648	23	6910	4.17271	0.187134	0.0291646	1.01334	1.53514	0.727848
KEGG_PATHWAY	hsa03460:Fanconi anemia pathway	14	0.928382	0.000931473	BLM; BRCA2; BRIP1; BRCA1; RAD51; RPA3; FANCM; FANCI; FANCD2; TELO2; FANCE; FANCA; UBE2T; FANCC	648	53	6910	2.81679	0.220279	0.0306237	1.21571	1.51394	0.657027
KEGG_PATHWAY	hsa03008:Ribosome biogenesis in eukaryotes	19	1.25995	0.000964952	NOL6; XPO1; UTP4; GTPBP4; EMG1; RAN; TCOF1; HEATR1; DROSHA; DKC1; WDR3; NAT10; GNL2; UTP14A; MDN1; RBM28; SPATA5; WDR43; GNL3	648	87	6910	2.32883	0.227224	0.0282345	1.25915	1.54922	0.643545
KEGG_PATHWAY	hsa05200:Pathways in cancer	56	3.71353	0.00136381	ADCY3; HSP90AB1; FGF18; ADCY7; ADCY8; TGFB3; LPAR3; GLI3; SHH; TGFB2; AGTR1; CXCR4; SLC2A1; MYC; PRKCA; ARHGEF1; PIK3CB; SKP2; FGF22; CTNNA1; CDK2; RAD51; CCDC6; VEGFA; LAMC2; LAMC1; GNB3; DCC; FGFR2; WNT5A; TRAF1; FGFR1; CKS1B; CXCL8; BDKRB1; GNG12; BDKRB2; ITGB1; TPM3; IGF1R; LAMB3; PTK2; BCL2; LAMB1; EPAS1; MSH2; MET; TGFBR2; SMAD3; BRCA2; BIRC5; FZD6; LAMA4; CBLB; LAMA3; F2R	648	393	6910	1.51949	0.305377	0.0357827	1.77532	1.44633	0.515164
KEGG_PATHWAY	hsa04914:Progesterone-mediated oocyte maturation	18	1.19363	0.00253476	ANAPC1; HSP90AB1; ADCY3; CDK1; MAD1L1; ADCY7; PIK3CB; ADCY8; PKMYT1; CDC25C; CDC25A; CDK2; IGF1R; MAD2L1; PLK1; BUB1; ANAPC7; CCNA2	648	87	6910	2.20626	0.492186	0.0597446	3.27631	1.2237	0.30787
KEGG_PATHWAY	hsa04512:ECM-receptor interaction	18	1.19363	0.00253476	ITGB4; HSPG2; ITGA10; ITGA4; ITGB1; ITGA9; LAMB3; LAMA4; SDC1; LAMA3; ITGA5; COL27A1; ITGB6; ITGA7; LAMC2; AGRN; LAMC1; LAMB1	648	87	6910	2.20626	0.492186	0.0597446	3.27631	1.2237	0.30787
KEGG_PATHWAY	hsa05203:Viral carcinogenesis	33	2.18833	0.00253791	TRAF1; MAD1L1; HIST1H4L; YWHAZ; CHEK1; SRF; HIST1H2BO; HIST1H2BM; HIST1H2BN; GSN; HIST1H2BL; HIST1H2BI; HIST1H4E; CREB3L2; HIST1H4C; HIST1H4D; CCNA2; SYK; HIST1H4H; CDK1; HIST1H2BC; LTBR; PIK3CB; HIST1H2BF; HIST1H2BG; HIST1H2BH; SKP2; CREB5; CDC20; CDK2; TRADD; HDAC5; HIST2H2BF	648	205	6910	1.71658	0.492614	0.0549716	3.28032	1.25986	0.307493
KEGG_PATHWAY	hsa04360:Axon guidance	23	1.5252	0.00321575	LRRC4; DCC; ABLIM1; LIMK1; PLXNA2; EFNB1; MET; EFNB2; NTN4; L1CAM; ITGB1; EPHB4; EPHA2; PTK2; EPHB6; SEMA6B; CXCR4; UNC5A; SEMA3F; SEMA7A; SEMA3E; SEMA3A; SRGAP2	648	127	6910	1.9312	0.576833	0.0640123	4.13946	1.19374	0.23895
KEGG_PATHWAY	hsa05205:Proteoglycans in cancer	32	2.12202	0.00328563	WNT5A; FGFR1; CAV1; ERBB4; TFAP4; LUM; ITGB1; IQGAP1; TGFB2; DROSHA; IGF1R; PTK2; ANK1; EZR; ANK3; MYC; ACTB; PRKCA; ARHGEF1; PIK3CB; MET; HSPG2; ITPR3; FLNA; KDR; PLAUR; FZD6; SDC1; CBLB; ITGA5; VEGFA; PLAU	648	200	6910	1.70617	0.584681	0.0608358	4.22764	1.21584	0.233081
KEGG_PATHWAY	hsa03440:Homologous recombination	9	0.596817	0.00409988	XRCC3; XRCC2; BLM; POLD1; BRCA2; RAD54L; RAD51; MRE11; RPA3	648	29	6910	3.30939	0.666101	0.070518	5.24949	1.1517	0.17646
KEGG_PATHWAY	hsa05414:Dilated cardiomyopathy	17	1.12732	0.00436812	ACTB; ADCY3; ADCY7; ADCY8; LMNA; TGFB3; ITGB4; ITGA10; ITGA4; ITGB1; TPM4; TPM3; TGFB2; ITGA9; ITGA5; ITGA7; ITGB6	648	84	6910	2.15811	0.689273	0.0704481	5.5839	1.15213	0.161608
KEGG_PATHWAY	hsa04151:PI3K-Akt signaling pathway	48	3.18302	0.00507663	HSP90AB1; FGFR2; FGFR1; FGF18; YWHAZ; CSF1; ITGB4; LPAR3; ITGA10; GNG12; ITGB1; IGF1R; PTK2; LAMB3; EIF4EBP1; PKN3; BCL2; IL4R; COL27A1; ITGB6; CREB3L2; PDGFC; PDGFD; LAMB1; MYC; SYK; PRKCA; PIK3CB; MET; NR4A1; FGF22; CREB5; ITGA4; IRS1; EPHA2; CDK2; BRCA1; KDR; ITGA9; LAMA4; LAMA3; ITGA5; ITGA7; VEGFA; LAMC2; LAMC1; GNB3; F2R	648	345	6910	1.48363	0.74306	0.0768246	6.46198	1.1145	0.128976
KEGG_PATHWAY	hsa04810:Regulation of actin cytoskeleton	32	2.12202	0.00733593	FGFR2; FGF18; FGFR1; DIAPH1; DIAPH3; ITGB4; IQGAP3; IQGAP2; ITGA10; BDKRB1; GNG12; BDKRB2; ITGB1; IQGAP1; PTK2; EZR; GSN; ITGB6; PDGFC; PDGFD; ACTB; ARHGEF4; ARHGEF1; LIMK1; PIK3CB; FGF22; MYL12A; ITGA4; ITGA9; ITGA5; ITGA7; F2R	648	211	6910	1.61723	0.859972	0.103465	9.21186	0.985209	0.0655157
KEGG_PATHWAY	hsa00670:One carbon pool by folate	7	0.464191	0.00812321	MTHFD1; MTHFD2; TYMS; SHMT2; ATIC; MTR; MTHFD1L	648	20	6910	3.73225	0.886704	0.108294	10.1524	0.965396	0.0522211
KEGG_PATHWAY	hsa04510:Focal adhesion	31	2.0557	0.00934783	CAV1; DIAPH1; ITGB4; ITGA10; ITGB1; IGF1R; PTK2; LAMB3; BCL2; COL27A1; ITGB6; PDGFC; SHC1; PDGFD; LAMB1; ACTB; PRKCA; PIK3CB; MET; MYL12A; ITGA4; FLNA; KDR; ITGA9; LAMA4; LAMA3; ITGA5; VEGFA; ITGA7; LAMC2; LAMC1	648	206	6910	1.60471	0.918537	0.117839	11.5975	0.928712	0.0369033
KEGG_PATHWAY	hsa04114:Oocyte meiosis	19	1.25995	0.011946	ANAPC1; ADCY3; CDK1; YWHAZ; ADCY7; ADCY8; PKMYT1; CDC20; ESPL1; PTTG1; CDC25C; ITPR3; CDK2; IGF1R; MAD2L1; SGO1; PLK1; BUB1; ANAPC7	648	109	6910	1.85879	0.959594	0.141698	14.5928	0.848636	0.0179124
KEGG_PATHWAY	hsa00230:Purine metabolism	27	1.79045	0.012507	ADCY3; ENPP1; ADCY7; ADCY8; PNPT1; POLA1; POLA2; PNP; PPAT; PFAS; CANT1; POLE2; ATIC; PDE1C; PRIM2; NT5E; POLR3K; POLE; NPR1; AK2; POLR3E; NME6; PDE2A; NME1; POLD1; RRM1; PAICS	648	176	6910	1.63589	0.96528	0.141653	15.2271	0.848775	0.0153469
KEGG_PATHWAY	hsa05230:Central carbon metabolism in cancer	13	0.862069	0.0143601	FGFR2; SLC1A5; FGFR1; G6PD; PIK3CB; GLS; SLC2A1; MET; PGAM1; HK2; PFKP; HK1; MYC	648	64	6910	2.16604	0.978973	0.154571	17.2915	0.810872	0.00922923
KEGG_PATHWAY	hsa05222:Small cell lung cancer	15	0.994695	0.0253691	TRAF1; CKS1B; PIK3CB; SKP2; ITGB1; CDK2; PTK2; LAMB3; LAMA4; LAMA3; BCL2; LAMC2; LAMC1; LAMB1; MYC	648	85	6910	1.88181	0.998952	0.248642	28.6287	0.604426	0.000455347
KEGG_PATHWAY	hsa05410:Hypertrophic cardiomyopathy (HCM)	14	0.928382	0.0279665	ACTB; LMNA; TGFB3; ITGB4; ITGA10; ITGA4; ITGB1; TPM4; TPM3; TGFB2; ITGA9; ITGA5; ITGA7; ITGB6	648	78	6910	1.91398	0.999486	0.261356	31.0853	0.582768	0.000223245
KEGG_PATHWAY	hsa03420:Nucleotide excision repair	10	0.66313	0.0280684	RFC5; RFC3; RFC4; POLE2; RFC2; LIG1; RAD23A; POLD1; POLE; RPA3	648	47	6910	2.26885	0.9995	0.253503	31.18	0.596018	0.000217085
KEGG_PATHWAY	hsa04015:Rap1 signaling pathway	29	1.92308	0.0343426	FGFR2; ADCY3; FGF18; FGFR1; ADCY7; ADORA2B; DRD2; ADCY8; CSF1; LPAR3; ITGB1; IGF1R; RAPGEF5; PDGFC; PDGFD; RAPGEF3; ACTB; PRKCA; PIK3CB; MET; GRIN2A; FGF22; EPHA2; KDR; FARP2; PRKD1; VEGFA; ARAP3; F2R	648	210	6910	1.47259	0.999911	0.292189	36.7882	0.534336	3.85096e-05
KEGG_PATHWAY	hsa04925:Aldosterone synthesis and secretion	14	0.928382	0.0368284	PRKCA; ADCY3; LDLR; ADCY7; ADCY8; NR4A1; NPR1; CREB5; ITPR3; PRKD1; AGTR1; PDE2A; CREB3L2; SCARB1	648	81	6910	1.84309	0.999955	0.300798	38.891	0.521725	1.93495e-05
KEGG_PATHWAY	hsa05202:Transcriptional misregulation in cancer	24	1.59151	0.0400168	TRAF1; MET; TGFBR2; CXCL8; HMGA2; MYCN; DOT1L; IGF1R; PTK2; SP1; ELK4; HIST1H3B; HIST1H3C; HIST1H3E; TCF3; HPGD; MYC; HIST1H3G; PLAU; ETV4; CDK14; HIST1H3H; HIST1H3I; MLLT3	648	168	6910	1.52337	0.999982	0.313401	41.4935	0.5039	7.98327e-06
KEGG_PATHWAY	hsa05166:HTLV-I infection	33	2.18833	0.0540801	ADCY3; WNT5A; XPO1; IL1R1; ADCY7; ADCY8; TGFB3; CHEK1; PTTG1; SRF; TGFB2; TNFRSF1A; POLE2; ELK4; SLC2A1; IL15RA; FOSL1; MYC; TCF3; TERT; ANAPC1; LTBR; RAN; PIK3CB; POLE; TGFBR2; SMAD3; CDC20; FZD6; MAD2L1; POLD1; BUB1B; ANAPC7	648	256	6910	1.3746	1	0.390317	51.7963	0.408582	1.55202e-07
KEGG_PATHWAY	hsa04540:Gap junction	14	0.928382	0.0648994	ADCY3; PRKCA; CDK1; ADCY7; ADCY8; DRD2; PRKG1; ITPR3; TUBB6; PDGFC; PDGFD; HTR2B; TUBA1B; TUBA1C	648	88	6910	1.69648	1	0.438945	58.5518	0.35759	7.19384e-09
KEGG_PATHWAY	hsa04141:Protein processing in endoplasmic reticulum	23	1.5252	0.069331	HSP90AB1; P4HB; MBTPS2; GANAB; RAD23A; CKAP4; PDIA6; UBQLN4; MOGS; EDEM3; PDIA4; LMAN1; UBE2E3; STT3A; ERO1A; BCL2; ERN1; YOD1; UGGT2; UGGT1; SAR1A; SSR2; SSR3	648	169	6910	1.45126	1	0.45092	61.0572	0.3459	2.02358e-09
KEGG_PATHWAY	hsa03410:Base excision repair	7	0.464191	0.0825986	HMGB1; POLE2; LIG1; UNG; POLD1; POLE; LIG3	648	33	6910	2.26197	1	0.502181	67.7463	0.29914	4.37665e-11
KEGG_PATHWAY	hsa00510:N-Glycan biosynthesis	9	0.596817	0.0829656	B4GALT1; MAN2A1; STT3A; ST6GAL2; GANAB; MOGS; ALG10; ALG8; MGAT5	648	49	6910	1.95862	1	0.493457	67.9152	0.306751	3.93323e-11
KEGG_PATHWAY	hsa05130:Pathogenic Escherichia coli infection	9	0.596817	0.0996904	ACTB; PRKCA; ARHGEF2; EZR; TUBB6; TUBA1B; NCL; ITGB1; TUBA1C	648	51	6910	1.88181	1	0.551177	74.8013	0.258709	2.88816e-13
KEGG DE Genes upregulated (FDR ≤ 0.01)
Category	Term	Count	%	PValue	Genes	List Total	Pop Hits	Pop Total	Fold Enrichment	Bonferroni	Benjamini	FDR	log Benjamini	log Bonferroni
KEGG_PATHWAY	hsa04728:Dopaminergic synapse	32	0.00969864	3.01966e-06	GNAI3; CALY; GNAI2; GNAI1; PPP2R5C; KCNJ3; FOS; CREB3L1; PRKACA; CAMK2B; GNG2; PRKACB; PPP2R2C; AKT2; DDC; GNAO1; KIF5A; MAOA; MAOB; KIF5C; PRKCG; MAPK10; PPP1CB; ITPR1; ITPR2; GNAQ; CALM3; SLC18A1; CACNA1C; CACNA1D; CACNA1A; CALM1	705	128	6910	2.45035	0.000851184	0.000851184	0.00399702	3.06998	3.06998
KEGG_PATHWAY	hsa04024:cAMP signaling pathway	42	0.0127295	6.15268e-06	ADCY4; ACOX1; ADCY1; GNAI3; ADCY2; GNAI2; GNAI1; FFAR2; PDE3B; NFKB1; GABBR2; FOS; ATP2B3; ATP2B4; CREB3L1; PRKACA; CAMK2B; RAPGEF4; PRKACB; HTR1D; HCN4; PIK3R3; PIK3R1; AKT2; GPR119; ROCK1; MAPK10; VAV2; PPP1CB; CNGA4; SSTR2; RRAS2; GIPR; MAPK3; RYR2; CALM3; RAP1B; PTCH1; CACNA1C; CACNA1D; TSHR; CALM1	705	198	6910	2.07909	0.00173356	0.000867154	0.00814392	3.0619	2.76106
KEGG_PATHWAY	hsa05016:Huntington's disease	41	0.0124264	6.84202e-06	DNAH12; POLR2L; NDUFB7; CYC1; COX7B; DNAH3; DNAH1; COX7A2L; DNAH2; COX5A; DNAH7; COX5B; DNAH5; NDUFB1; POLR2A; DNAH6; TFAM; CASP3; DNALI1; DNAI1; COX6B1; CREB3L1; NDUFS1; SLC25A4; NDUFA8; SLC25A5; RCOR1; CYCS; NDUFC2; ATP5F1; DNAI2; PPARGC1A; NDUFA1; DCTN1; ITPR1; UQCRHL; HDAC1; GNAQ; IFT57; DNAL1; UQCRB	705	192	6910	2.09301	0.0019276	0.000642945	0.00905632	3.19183	2.71498
KEGG_PATHWAY	hsa04915:Estrogen signaling pathway	26	0.00788015	1.25387e-05	ADCY4; ADCY1; ADCY2; GNAI3; GNAI2; GNAI1; GABBR2; MMP2; KCNJ3; FOS; SOS1; CREB3L1; PRKACA; PRKACB; SHC3; PIK3R3; SHC2; PIK3R1; AKT2; GNAO1; ITPR1; ITPR2; GNAQ; MAPK3; CALM3; CALM1	705	99	6910	2.57411	0.0035297	0.000883594	0.0165961	3.05375	2.45226
KEGG_PATHWAY	hsa04921:Oxytocin signaling pathway	35	0.0106079	1.63663e-05	ADCY4; ADCY1; GNAI3; ADCY2; GNAI2; GNAI1; PRKAG2; CACNB2; KCNJ3; FOS; MYL6B; PRKACA; CAMK2B; PRKACB; PIK3R3; PIK3R1; GNAO1; ROCK1; PRKCG; EEF2; CACNA2D3; CACNA2D2; PPP1CB; ITPR1; ITPR2; CDKN1A; RGS2; GNAQ; MAPK3; RYR2; CALM3; CACNA1C; CACNA1D; CALM1; CAMK1D	705	158	6910	2.1712	0.0046047	0.000922642	0.0216617	3.03497	2.3368
KEGG_PATHWAY	hsa04261:Adrenergic signaling in cardiomyocytes	32	0.00969864	5.05184e-05	ADCY4; ADCY1; GNAI3; SCN1B; ADCY2; GNAI2; GNAI1; PPP2R5C; CACNB2; ATP2B3; ATP2B4; CREB3L1; RAPGEF4; PRKACA; CAMK2B; PRKACB; SCN7A; PIK3R3; PPP2R2C; PIK3R1; AKT2; CACNA2D3; CACNA2D2; PPP1CB; GNAQ; MAPK3; RYR2; CALM3; ADRA1A; CACNA1C; CACNA1D; CALM1	705	146	6910	2.14826	0.0141456	0.00237161	0.06685	2.62496	1.84938
KEGG_PATHWAY	hsa04713:Circadian entrainment	24	0.00727398	5.70109e-05	ADCY4; ADCY1; GNAO1; ADCY2; GNAI3; GNAI2; GNAI1; PRKCG; PRKG2; KCNJ3; ITPR1; FOS; GNAQ; MAPK3; CACNA1G; CALM3; RYR2; GNG2; PRKACA; CAMK2B; PRKACB; CACNA1C; CACNA1D; CALM1	705	95	6910	2.47615	0.015949	0.00229415	0.0754383	2.63938	1.79727
KEGG_PATHWAY	hsa01100:Metabolic pathways	164	0.0497056	7.89233e-05	HGSNAT; ALAD; NT5C3A; NT5C3B; HMGCR; ATP6AP1; PGD; COX5A; AGXT; COX5B; FDFT1; FAHD1; TRAK2; IDS; NMNAT3; PLD3; SGPL1; FAXDC2; QDPR; NME7; PGLS; GLUL; NNT; RFK; AKR1B10; ABAT; NMNAT1; ALDOA; CHKA; GCLC; ALDOC; ENPP3; HSD17B12; COX7B; ST8SIA1; HMGCS1; CERS4; ATP6V1B2; OCRL; GCLM; ATP6V0B; CMPK2; HADHB; ATP6V0C; MUT; GALM; TPI1; POLE3; GALNS; GALC; COX6B1; IDH1; ALDH4A1; PCYT1B; GCNT1; MGAT4A; DNMT3…	705	1228	6910	1.30898	0.0220114	0.00277829	0.104419	2.55622	1.65735
KEGG_PATHWAY	hsa04725:Cholinergic synapse	26	0.00788015	9.86295e-05	ADCY4; ADCY1; GNAO1; GNAI3; ADCY2; GNAI2; GNAI1; GNA11; PRKCG; KCNJ3; ITPR1; ITPR2; FOS; GNAQ; MAPK3; CREB3L1; CAMK2B; PRKACA; GNG2; PRKACB; CACNA1C; PIK3R3; CACNA1D; CACNA1A; PIK3R1; AKT2	705	111	6910	2.29583	0.0274316	0.00308577	0.130476	2.51064	1.56175
KEGG_PATHWAY	hsa04727:GABAergic synapse	21	0.00636474	0.000259357	GABARAPL2; ADCY4; GABRA2; GABARAPL1; ADCY1; ADCY2; GNAI3; GNAO1; GNAI2; GNAI1; PRKCG; GABBR2; GLUL; TRAK2; ABAT; GNG2; PRKACA; PRKACB; CACNA1C; CACNA1D; CACNA1A	705	85	6910	2.42153	0.0705368	0.00728812	0.342763	2.13738	1.15158
KEGG_PATHWAY	hsa00190:Oxidative phosphorylation	28	0.00848631	0.000331174	NDUFB7; COX10; ATP6AP1; COX7B; CYC1; COX7A2L; ATP6V1B2; COX5A; COX5B; NDUFB1; ATP6V0B; ATP6V0C; COX6B1; ATP5L; ATP6V0D1; ATP5I; COX17; NDUFS1; NDUFA8; ATP5F1; NDUFC2; ATP6V1H; NDUFA1; UQCRHL; ATP6V1F; ATP6V0E2; ATP6V0A1; UQCRB	705	133	6910	2.06346	0.089177	0.00845556	0.437484	2.07286	1.04975
KEGG_PATHWAY	hsa04923:Regulation of lipolysis in adipocytes	16	0.00484932	0.000342541	ADCY4; PLA2G16; ADCY1; ADCY2; GNAI3; GNAI2; GNAI1; PDE3B; AQP7; PRKG2; PRKACA; PRKACB; PIK3R3; TSHR; PIK3R1; AKT2	705	56	6910	2.80041	0.0920929	0.00801878	0.452469	2.09589	1.03577
KEGG_PATHWAY	hsa05012:Parkinson's disease	29	0.0087894	0.000427151	GNAI3; NDUFB7; GNAI2; GNAI1; SNCA; COX7B; CYC1; PINK1; COX7A2L; COX5A; COX5B; NDUFB1; CASP3; COX6B1; PRKACA; PRKACB; NDUFS1; SLC25A4; NDUFA8; SLC25A5; CYCS; ATP5F1; NDUFC2; NDUFA1; UQCRHL; UBA1; UBB; SLC18A1; UQCRB	705	142	6910	2.0017	0.113507	0.00922505	0.563939	2.03503	0.944977
KEGG_PATHWAY	hsa04924:Renin secretion	17	0.00515241	0.000513067	GNAI3; GNAI2; GNAI1; PDE3B; PRKG2; AQP1; ITPR1; ADCYAP1; ITPR2; GNAQ; CALM3; PRKACA; PRKACB; CTSB; CACNA1C; CACNA1D; CALM1	705	64	6910	2.6035	0.134737	0.010284	0.677013	1.98784	0.870512
KEGG_PATHWAY	hsa04932:Non-alcoholic fatty liver disease (NAFLD)	30	0.00909248	0.000536344	NDUFB7; LEPR; COX7B; PRKAG2; CYC1; NFKB1; COX7A2L; COX5A; COX5B; NDUFB1; CDC42; CASP3; COX6B1; MLXIP; PIK3R3; PIK3R1; NDUFS1; AKT2; NDUFA8; CYCS; MLXIPL; NDUFC2; ADIPOR1; IL6R; MAPK10; NDUFA1; BCL2L11; UQCRHL; MLX; UQCRB	705	151	6910	1.9473	0.140401	0.0100353	0.707627	1.99847	0.852629
KEGG_PATHWAY	hsa05110:Vibrio cholerae infection	15	0.00454624	0.000625546	ATP6AP1; ATP6V1H; PRKCG; ATP6V1B2; ATP6V0B; ATP6V1F; ATP6V0C; ATP6V0E2; SEC61B; PLCG2; ATP6V0A1; PRKACA; PRKACB; ATP6V0D1; TJP2	705	53	6910	2.77399	0.161767	0.0109681	0.824866	1.95987	0.79111
KEGG_PATHWAY	hsa04912:GnRH signaling pathway	21	0.00636474	0.000670753	ADCY4; ADCY1; ADCY2; GNA11; MAPK10; MMP2; ITPR1; ITPR2; CDC42; MAP3K4; GNAQ; SOS1; MAPK3; CALM3; CAMK2B; PRKACA; PRKACB; CACNA1C; CACNA1D; MAP2K6; CALM1	705	91	6910	2.26187	0.172392	0.0110686	0.884232	1.95591	0.763483
KEGG_PATHWAY	hsa05010:Alzheimer's disease	32	0.00969864	0.000714254	NDUFB7; SNCA; APH1B; COX7B; CYC1; COX7A2L; COX5A; COX5B; NDUFB1; CASP3; COX6B1; PSENEN; NDUFS1; NDUFA8; CYCS; ATP5F1; NDUFC2; CAPN2; NDUFA1; CDK5; ITPR1; ITPR2; UQCRHL; GNAQ; BACE1; MAPK3; CALM3; CACNA1C; CACNA1D; APBB1; UQCRB; CALM1	705	168	6910	1.86694	0.182489	0.0111316	0.941328	1.95344	0.738762
KEGG_PATHWAY	hsa04911:Insulin secretion	20	0.00606165	0.000728051	ADCY4; ADCY1; GIP; ADCY2; GPR119; GNA11; PRKCG; PCLO; ADCYAP1; GNAQ; GCK; KCNN3; CREB3L1; RYR2; RAPGEF4; CAMK2B; PRKACA; PRKACB; CACNA1C; CACNA1D	705	85	6910	2.30622	0.185666	0.0107515	0.959431	1.96853	0.731267
KEGG_PATHWAY	hsa04925:Aldosterone synthesis and secretion	19	0.00575857	0.00107088	ADCY4; ADCY1; ADCY2; GNA11; PRKCG; ITPR1; ITPR2; GNAQ; CACNA1G; CALM3; CREB3L1; CAMK2B; PRKACA; PRKACB; CACNA1C; CACNA1D; PRKD3; CAMK1D; CALM1	705	81	6910	2.2991	0.260772	0.0149939	1.40825	1.82409	0.583739
KEGG_PATHWAY	hsa04723:Retrograde endocannabinoid signaling	22	0.00666782	0.00107136	ADCY4; GABRA2; ADCY1; GNAO1; ADCY2; GNAI3; GNAI2; GNAI1; PRKCG; MAPK10; KCNJ3; ITPR1; ITPR2; GNAQ; CNR1; MAPK3; GNG2; PRKACA; PRKACB; CACNA1C; CACNA1D; CACNA1A	705	101	6910	2.13496	0.260873	0.0142915	1.40889	1.84492	0.58357
KEGG_PATHWAY	hsa04726:Serotonergic synapse	23	0.0069709	0.00159526	DDC; GNAO1; GNAI3; GNAI2; GNAI1; MAOA; MAOB; PRKCG; KCNJ3; ITPR1; ITPR2; CASP3; GNAQ; MAPK3; GNG2; PRKACA; PRKACB; SLC18A1; TPH1; HTR1D; CACNA1C; CACNA1D; CACNA1A	705	111	6910	2.03092	0.362515	0.0202567	2.09114	1.69343	0.440675
KEGG_PATHWAY	hsa05200:Pathways in cancer	59	0.0178819	0.0021244	ADCY4; ADCY1; ADCY2; FGF14; STK36; GNA11; GNA12; ARNT2; NFKB1; FGF12; MMP2; FOS; CDC42; CASP3; WNT4; RALB; PRKACA; GNG2; PRKACB; AKT2; RET; ROCK1; CYCS; RXRG; PRKCG; ARHGEF11; VEGFB; JUP; GNAQ; NCOA4; MAPK3; MDM2; WNT9A; GNAI3; GNAI2; GNAI1; EGLN3; KITLG; ZBTB16; ARNT; LAMB4; RASGRP1; SOS1; PLEKHG5; PIK3R3; PIK3R1; TRAF3; APC; BMP4; COL4A2; TGFBR1; MAPK10; RALGDS; CDKN1A; HDAC1; PLCG2; PTCH1; PTC…	705	393	6910	1.47146	0.451033	0.0257376	2.77578	1.58943	0.345792
KEGG_PATHWAY	hsa04014:Ras signaling pathway	38	0.0115171	0.00229126	RAB5B; FGF14; MRAS; KITLG; NFKB1; FGF12; RGL1; RASAL2; CDC42; GAB2; PAK3; RASGRP1; SOS1; RALB; PLA1A; PRKACA; GNG2; PRKACB; PIK3R3; SHC3; SHC2; RASA4; PIK3R1; AKT2; PLA2G16; FLT4; PRKCG; MAPK10; RALGDS; VEGFB; KSR2; RRAS2; PLCG2; MAPK3; CALM3; RAP1B; ABL1; CALM1	705	226	6910	1.64803	0.476322	0.0265933	2.99076	1.57523	0.322099
KEGG_PATHWAY	hsa04971:Gastric acid secretion	17	0.00515241	0.00231809	ADCY4; ADCY1; ADCY2; GNAI3; GNAI2; GNAI1; PRKCG; ITPR1; ITPR2; SSTR2; GNAQ; CALM3; CAMK2B; PRKACA; PRKACB; SST; CALM1	705	73	6910	2.28252	0.480277	0.0258387	3.02528	1.58773	0.318508
KEGG_PATHWAY	hsa04022:cGMP-PKG signaling pathway	30	0.00909248	0.00250415	ADCY4; ADCY1; ADCY2; GNAI3; GNAI2; GNAI1; GNA11; GNA12; PDE3B; PRKG2; ATP2B3; ATP2B4; CREB3L1; PIK3R3; PIK3R1; AKT2; SLC25A4; ROCK1; SLC25A5; PPP1CB; ITPR1; ITPR2; RGS2; GNAQ; MAPK3; ADRA1A; CALM3; CACNA1C; CACNA1D; CALM1	705	166	6910	1.77134	0.506906	0.026828	3.2644	1.57141	0.295072
KEGG_PATHWAY	hsa04010:MAPK signaling pathway	41	0.0124264	0.00344408	FGF14; MRAS; GNA12; DUSP10; PPM1A; CACNB2; NFKB1; FGF12; FOS; CDC42; CASP3; MAP3K4; RASGRP1; SOS1; MAP3K8; DUSP16; PRKACA; PRKACB; MAP2K6; AKT2; LAMTOR3; TAOK1; NLK; TGFBR1; PRKCG; MAPK10; CACNA2D3; CACNA2D2; DUSP3; RPS6KA2; RRAS2; GADD45G; MAPK3; CACNA1G; RAP1B; STMN1; MAPK8IP1; CACNA1C; CACNA1D; MAP3K13; CACNA1A	705	255	6910	1.57591	0.622017	0.0353921	4.46404	1.45109	0.206198
KEGG_PATHWAY	hsa04270:Vascular smooth muscle contraction	23	0.0069709	0.00395889	ADCY4; ADCY1; ADCY2; ROCK1; GNA11; GNA12; PRKCH; PRKCG; PPP1CB; ITPR1; ITPR2; ARHGEF11; GNAQ; MYL6B; MAPK3; CALM3; ADRA1A; PRKACA; PRKACB; CACNA1C; CACNA1D; RAMP1; CALM1	705	119	6910	1.89439	0.67327	0.0391633	5.11526	1.40712	0.17181
KEGG_PATHWAY	hsa04750:Inflammatory mediator regulation of TRP channels	20	0.00606165	0.00418248	ADCY4; ADCY1; ADCY2; PRKCH; ASIC3; PRKCG; MAPK10; PPP1CB; ITPR1; ITPR2; GNAQ; PLCG2; CALM3; CAMK2B; PRKACA; PRKACB; PIK3R3; MAP2K6; PIK3R1; CALM1	705	98	6910	2.00029	0.693315	0.039937	5.39682	1.39863	0.15907
KEGG_PATHWAY	hsa04724:Glutamatergic synapse	22	0.00666782	0.00502668	ADCY4; ADCY1; GNAO1; ADCY2; GNAI3; GNAI2; GNAI1; PRKCG; KCNJ3; HOMER2; ITPR1; ITPR2; GLUL; SLC1A2; GNAQ; MAPK3; GNG2; PRKACA; PRKACB; CACNA1C; CACNA1D; CACNA1A	705	114	6910	1.8915	0.758551	0.0462655	6.45292	1.33474	0.120015
KEGG_PATHWAY	hsa00120:Primary bile acid biosynthesis	7	0.00212158	0.00506086	ACOX2; CYP46A1; CYP27A1; AMACR; HSD17B4; CYP8B1; SCP2	705	17	6910	4.03588	0.760879	0.0451055	6.49545	1.34577	0.118684
KEGG_PATHWAY	hsa04720:Long-term potentiation	15	0.00454624	0.00579568	ADCY1; PRKCG; PPP1CB; ITPR1; ITPR2; GNAQ; RPS6KA2; MAPK3; CALM3; CAMK2B; RAP1B; PRKACA; PRKACB; CACNA1C; CALM1	705	66	6910	2.2276	0.805852	0.0499332	7.40544	1.30161	0.0937447
KEGG_PATHWAY	hsa05031:Amphetamine addiction	15	0.00454624	0.00579568	DDC; MAOA; MAOB; PRKCG; PPP1CB; FOS; CALM3; CREB3L1; CAMK2B; PRKACA; SLC18A1; PRKACB; CACNA1C; CACNA1D; CALM1	705	66	6910	2.2276	0.805852	0.0499332	7.40544	1.30161	0.0937447
KEGG_PATHWAY	hsa04015:Rap1 signaling pathway	34	0.0103048	0.00730952	ADCY4; PRKCZ; ADCY1; GNAI3; ADCY2; GNAI2; FGF14; GNAI1; MRAS; KITLG; FGF12; CDC42; PFN2; CNR1; RALB; RAPGEF4; PIK3R3; PIK3R1; MAP2K6; AKT2; PARD6A; GNAO1; FLT4; PRKCG; RALGDS; RGS14; VEGFB; GNAQ; MAPK3; CALM3; RAP1B; PARD6G; PRKD3; CALM1	705	210	6910	1.5869	0.87367	0.0607679	9.25444	1.21633	0.0586527
KEGG_PATHWAY	hsa05030:Cocaine addiction	12	0.00363699	0.00892693	DDC; GNAI3; GNAI2; GNAI1; MAOA; MAOB; CREB3L1; PRKACA; NFKB1; PRKACB; SLC18A1; CDK5	705	49	6910	2.40035	0.920237	0.0716751	11.1922	1.14463	0.0361002
KEGG_PATHWAY	hsa04611:Platelet activation	23	0.0069709	0.0114201	ADCY4; PRKCZ; ADCY1; GNAI3; ADCY2; ROCK1; GNAI2; GNAI1; PRKG2; COL5A2; PPP1CB; ITPR1; ITPR2; GNAQ; RASGRP1; PLCG2; MAPK3; PRKACA; RAP1B; PRKACB; PIK3R3; PIK3R1; AKT2	705	130	6910	1.7341	0.960797	0.0883896	14.1042	1.0536	0.0173686
KEGG_PATHWAY	hsa04916:Melanogenesis	19	0.00575857	0.0114251	ADCY4; ADCY1; ADCY2; GNAI3; GNAO1; GNAI2; GNAI1; KITLG; PRKCG; WNT4; GNAQ; MAPK3; CALM3; CREB3L1; CAMK2B; PRKACA; WNT9A; PRKACB; CALM1	705	100	6910	1.86227	0.960852	0.0860792	14.11	1.0651	0.0173434
KEGG_PATHWAY	hsa00480:Glutathione metabolism	12	0.00363699	0.012104	MGST3; GPX1; GSTM3; GSTA4; GCLC; GPX4; RRM2; GSTK1; PGD; IDH1; GPX7; GCLM	705	51	6910	2.30622	0.967747	0.0886378	14.8875	1.05238	0.0142381
KEGG_PATHWAY	hsa05214:Glioma	14	0.00424316	0.0126735	PRKCG; CDKN1A; SOS1; PLCG2; MAPK3; CALM3; MDM2; CAMK2B; PIK3R3; SHC3; SHC2; PIK3R1; CALM1; AKT2	705	65	6910	2.11107	0.972588	0.0903102	15.5347	1.04426	0.0120712
KEGG_PATHWAY	hsa04914:Progesterone-mediated oocyte maturation	17	0.00515241	0.0135727	ADCY4; ADCY1; ADCY2; GNAI3; GNAI2; CPEB3; GNAI1; CPEB4; PDE3B; MAPK10; RPS6KA2; MAPK3; PRKACA; PRKACB; PIK3R3; PIK3R1; AKT2	705	87	6910	1.91522	0.978799	0.094088	16.5473	1.02647	0.00930644
KEGG_PATHWAY	hsa01130:Biosynthesis of antibiotics	33	0.0100017	0.0144825	ALDOA; TM7SF2; BCAT2; HMGCR; ALDOC; PGD; HMGCS1; ECHS1; AGXT; FDFT1; HADHB; TPI1; GALM; IDH1; CAT; NSDHL; ACADM; FAXDC2; ACLY; AK5; AK7; AMPD3; NME7; AK9; PGLS; HMGCS2; GCK; ALDH2; PCYOX1; IDI1; PSAT1; ALDH9A1; PGK2	705	212	6910	1.52569	0.983656	0.0977358	17.5604	1.00995	0.00715659
KEGG_PATHWAY	hsa04540:Gap junction	17	0.00515241	0.015077	ADCY4; ADCY1; ADCY2; GNAI3; GNAI2; GNAI1; GNA11; PRKCG; PRKG2; ITPR1; ITPR2; GNAQ; SOS1; MAPK3; PRKACA; PRKACB; TUBA1A	705	88	6910	1.89346	0.986214	0.0992164	18.2163	1.00342	0.00602886
KEGG_PATHWAY	hsa04115:p53 signaling pathway	14	0.00424316	0.0162142	CYCS; SESN1; CCNG2; TP73; SESN3; EI24; CDKN1A; CASP3; TP53I3; CD82; RRM2; GADD45G; MDM2; IGFBP3	705	67	6910	2.04806	0.990047	0.10395	19.4574	0.983175	0.00434418
KEGG_PATHWAY	hsa05120:Epithelial cell signaling in Helicobacter pylori infection	14	0.00424316	0.0162142	ATP6V0C; CDC42; CASP3; ATP6V0E2; ATP6AP1; PLCG2; ATP6V0A1; ATP6V1H; NFKB1; MAPK10; ATP6V1B2; ATP6V0D1; ATP6V0B; ATP6V1F	705	67	6910	2.04806	0.990047	0.10395	19.4574	0.983175	0.00434418
KEGG_PATHWAY	hsa04730:Long-term depression	13	0.00394007	0.0162772	GNAO1; GNAI3; GNAI2; GNAQ; GNAI1; GNA11; MAPK3; GNA12; PRKCG; PRKG2; CACNA1A; ITPR1; ITPR2	705	60	6910	2.12364	0.990225	0.102037	19.5257	0.991242	0.00426607
KEGG_PATHWAY	hsa04722:Neurotrophin signaling pathway	21	0.00636474	0.0180412	NFKB1; BEX3; MAPK10; KIDINS220; TP73; MAGED1; CDC42; RPS6KA2; SOS1; PLCG2; MAPK3; CALM3; CAMK2B; RAP1B; ABL1; PIK3R3; SHC3; SHC2; PIK3R1; AKT2; CALM1	705	120	6910	1.71525	0.994107	0.110133	21.415	0.958083	0.00256668
KEGG_PATHWAY	hsa04142:Lysosome	21	0.00636474	0.0196257	HGSNAT; GM2A; AP1G1; ATP6AP1; ATP6V1H; ABCA2; ATP6V0B; ATP6V0C; CTSL; LAMP2; NAGPA; LAPTM5; IDS; GALNS; AP3B2; GAA; GALC; ATP6V0A1; SCARB2; CTSB; ATP6V0D1	705	121	6910	1.70107	0.996263	0.116806	23.0771	0.932533	0.00162597
KEGG_PATHWAY	hsa04530:Tight junction	23	0.0069709	0.0203261	PARD6A; PRKCZ; CLDN7; CLDN18; RAB3B; SHROOM3; GNAI3; EPB41; GNAI2; CLDN3; GNAI1; MRAS; PRKCH; PRKCG; CDC42; RRAS2; RAB13; PARD6G; TJP3; YES1; TJP2; PPP2R2C; AKT2	705	137	6910	1.64549	0.996945	0.11829	23.8013	0.927054	0.00132875
KEGG_PATHWAY	hsa05032:Morphine addiction	17	0.00515241	0.0203733	ADCY4; GABRA2; ADCY1; ADCY2; GNAI3; GNAO1; GNAI2; GNAI1; PDE3B; PDE11A; PRKCG; GABBR2; KCNJ3; GNG2; PRKACA; PRKACB; CACNA1A	705	91	6910	1.83103	0.996986	0.11618	23.8499	0.934867	0.00131078
KEGG_PATHWAY	hsa04666:Fc gamma R-mediated phagocytosis	16	0.00484932	0.0212872	WASF3; WASF1; PIP5K1C; ASAP1; PRKCG; ASAP3; VAV2; CDC42; MYO10; GAB2; PLCG2; MAPK3; WASL; PIK3R3; PIK3R1; AKT2	705	84	6910	1.86694	0.997684	0.118749	24.7849	0.92537	0.0010071
KEGG_PATHWAY	hsa04910:Insulin signaling pathway	23	0.0069709	0.0219493	PRKCZ; EXOC7; PRKAG2; PDE3B; MAPK10; ACACB; PPARGC1A; PPP1CB; EIF4E1B; PPP1R3C; GCK; SOS1; PRKAR1A; MAPK3; CALM3; PRKACA; PRKACB; PIK3R3; SHC3; SHC2; PIK3R1; AKT2; CALM1	705	138	6910	1.63357	0.998086	0.119907	25.4557	0.921156	0.000831964
KEGG_PATHWAY	hsa04721:Synaptic vesicle cycle	13	0.00394007	0.0234419	ATP6V0C; CPLX2; ATP6V0E2; STXBP1; ATP6V0A1; ATP6V1H; ATP6V1B2; SLC18A1; ATP6V0D1; UNC13B; CACNA1A; ATP6V0B; ATP6V1F	705	63	6910	2.02251	0.998756	0.125223	26.9475	0.902315	0.000540647
KEGG_PATHWAY	hsa00760:Nicotinate and nicotinamide metabolism	8	0.00242466	0.0234477	NMNAT3; NNT; NT5C3A; NT5C3B; ENPP3; QPRT; NAPRT; NMNAT1	705	29	6910	2.70384	0.998758	0.122954	26.9532	0.910257	0.00053975
KEGG_PATHWAY	hsa05412:Arrhythmogenic right ventricular cardiomyopathy (ARVC)	14	0.00424316	0.0254891	CACNB2; CACNA2D3; CACNA2D2; JUP; DSG2; ITGB8; DMD; DSC2; RYR2; DSP; CACNA1C; CACNA1D; EMD; SGCB	705	71	6910	1.93267	0.999312	0.13066	28.9489	0.883856	0.000299079
KEGG_PATHWAY	hsa05220:Chronic myeloid leukemia	14	0.00424316	0.0283199	TGFBR1; NFKB1; CDKN1A; GAB2; HDAC1; SOS1; MAPK3; MDM2; PIK3R3; SHC3; ABL1; SHC2; PIK3R1; AKT2	705	72	6910	1.90583	0.999697	0.141748	31.6328	0.848482	0.000131652
KEGG_PATHWAY	hsa04962:Vasopressin-regulated water reabsorption	10	0.00303083	0.0306723	RAB5B; DYNLL2; DYNC2LI1; DYNC2H1; RAB11A; CREB3L1; PRKACA; PRKACB; DCTN1; AQP3	705	44	6910	2.2276	0.999847	0.150141	33.7915	0.823499	6.64564e-05
KEGG_PATHWAY	hsa02010:ABC transporters	10	0.00303083	0.0306723	ABCA7; ABCA10; ABCA9; ABCB10; ABCA2; ABCB1; ABCA1; ABCA3; ABCA6; ABCA5	705	44	6910	2.2276	0.999847	0.150141	33.7915	0.823499	6.64564e-05
KEGG_PATHWAY	hsa04360:Axon guidance	21	0.00636474	0.0315035	ABLIM2; NRP1; GNAI3; ROCK1; GNAI2; PLXNB1; GNAI1; ABLIM3; PLXNB3; EPHB3; CDK5; NTN1; EPHB2; CDC42; UNC5B; PAK3; EPHA8; MAPK3; SRGAP3; RHOD; ABL1	705	127	6910	1.62071	0.99988	0.151365	34.5391	0.819975	5.21756e-05
KEGG_PATHWAY	hsa04071:Sphingolipid signaling pathway	20	0.00606165	0.0337481	PRKCZ; SGPL1; GNAI3; ROCK1; GNAI2; GNAI1; PPP2R5C; GNA12; NFKB1; PRKCG; CERS4; MAPK10; GAB2; GNAQ; MAPK3; PIK3R3; PPP2R2C; PIK3R1; DEGS2; AKT2	705	120	6910	1.63357	0.999938	0.158761	36.5191	0.799256	2.71196e-05
KEGG_PATHWAY	hsa04260:Cardiac muscle contraction	14	0.00424316	0.0381831	COX7B; CYC1; CACNB2; COX7A2L; COX5A; CACNA2D3; COX5B; CACNA2D2; UQCRHL; COX6B1; RYR2; CACNA1C; CACNA1D; UQCRB	705	75	6910	1.8296	0.999983	0.175194	40.2695	0.756481	7.41049e-06
KEGG_PATHWAY	hsa04919:Thyroid hormone signaling pathway	19	0.00575857	0.0390072	THRB; PFKFB2; RXRG; PRKCG; RCAN2; SLC16A2; WNT4; NCOA2; HDAC1; DIO3; PLCG2; MAPK3; MDM2; PRKACA; DIO1; PRKACB; PIK3R3; PIK3R1; AKT2	705	114	6910	1.63357	0.999987	0.175892	40.9434	0.754753	5.81917e-06
KEGG_PATHWAY	hsa04146:Peroxisome	15	0.00454624	0.0396071	ACOX2; ACOX1; AMACR; EPHX2; PRDX5; CRAT; AGXT; DHRS4; MLYCD; GSTK1; IDH1; CAT; HSD17B4; SCP2; ACSL6	705	83	6910	1.77134	0.999989	0.17565	41.4295	0.755353	4.87965e-06
KEGG_PATHWAY	hsa04922:Glucagon signaling pathway	17	0.00515241	0.0413594	CPT1C; ADCY2; PRKAG2; PDE3B; ACACB; PPARGC1A; ITPR1; ITPR2; GNAQ; GCK; CALM3; CREB3L1; CAMK2B; PRKACA; PRKACB; AKT2; CALM1	705	99	6910	1.68307	0.999993	0.180059	42.8284	0.744584	2.9156e-06
KEGG_PATHWAY	hsa05414:Dilated cardiomyopathy	15	0.00454624	0.0432711	ADCY4; ADCY1; ADCY2; CACNB2; CACNA2D3; CACNA2D2; ITGB8; DMD; RYR2; PRKACA; PRKACB; CACNA1C; CACNA1D; EMD; SGCB	705	84	6910	1.75025	0.999996	0.184943	44.3192	0.732962	1.66057e-06
KEGG_PATHWAY	hsa04350:TGF-beta signaling pathway	15	0.00454624	0.0432711	BMP4; SMAD9; ROCK1; TGFBR1; BMPR2; ACVR1C; INHBB; ID2; ZFYVE9; MAPK3; ID4; ID3; BAMBI; ACVR1; BMPR1A	705	84	6910	1.75025	0.999996	0.184943	44.3192	0.732962	1.66057e-06
KEGG_PATHWAY	hsa00280:Valine; leucine and isoleucine degradation	10	0.00303083	0.0449112	MUT; BCAT2; ACADM; HMGCS2; HMGCS1; ALDH2; ECHS1; ABAT; ALDH9A1; HADHB	705	47	6910	2.08541	0.999998	0.188607	45.5696	0.724442	1.02359e-06
KEGG_PATHWAY	hsa04918:Thyroid hormone synthesis	13	0.00394007	0.0487371	ADCY4; ADCY1; ADCY2; PRKCG; ITPR1; ITPR2; GPX1; GNAQ; CREB3L1; PRKACA; GPX7; PRKACB; TSHR	705	70	6910	1.82026	0.999999	0.200407	48.386	0.698088	3.30021e-07
KEGG_PATHWAY	hsa05205:Proteoglycans in cancer	29	0.0087894	0.0501069	MRAS; VTN; PDCD4; MMP2; CDC42; WNT4; CASP3; ANK2; SOS1; NUDT16L1; PRKACA; CAMK2B; PRKACB; PIK3R3; PIK3R1; AKT2; ROCK1; PRKCG; PPP1CB; ITPR1; ITPR2; CTSL; CDKN1A; RRAS2; PLCG2; MAPK3; MDM2; PTCH1; WNT9A	705	200	6910	1.42121	0.999999	0.202686	49.3612	0.693176	2.19817e-07
KEGG_PATHWAY	hsa04930:Type II diabetes mellitus	10	0.00303083	0.0504988	PRKCZ; GCK; MAPK3; CACNA1G; MAPK10; PIK3R3; CACNA1C; CACNA1D; PIK3R1; CACNA1A	705	48	6910	2.04196	1	0.201334	49.6371	0.696083	1.9567e-07
KEGG_PATHWAY	hsa04970:Salivary secretion	15	0.00454624	0.0513029	ADCY4; ADCY1; ADCY2; PRKCG; PRKG2; ITPR1; ITPR2; ATP2B3; ATP2B4; GNAQ; CALM3; ADRA1A; PRKACA; PRKACB; CALM1	705	86	6910	1.70955	1	0.201505	50.1987	0.695715	1.54086e-07
KEGG_PATHWAY	hsa04068:FoxO signaling pathway	21	0.00636474	0.0513633	GABARAPL2; GABARAPL1; NLK; TGFBR1; PRKAG2; BNIP3; MAPK10; CCNG2; HOMER2; BCL2L11; CDKN1A; SOS1; GADD45G; MAPK3; MDM2; FBXO32; CAT; PIK3R3; KLF2; PIK3R1; AKT2	705	134	6910	1.53604	1	0.199033	50.2407	0.701075	1.51344e-07
KEGG_PATHWAY	hsa04012:ErbB signaling pathway	15	0.00454624	0.0556818	NRG4; PRKCG; MAPK10; CDKN1A; PAK3; SOS1; PLCG2; MAPK3; CAMK2B; PIK3R3; SHC3; ABL1; SHC2; PIK3R1; AKT2	705	87	6910	1.6899	1	0.211477	53.157	0.674737	4.1798e-08
KEGG_PATHWAY	hsa00640:Propanoate metabolism	7	0.00212158	0.0589154	MUT; ACADM; MLYCD; ECHDC1; ECHS1; ABAT; ACACB	705	28	6910	2.45035	1	0.219772	55.2363	0.658028	1.5888e-08
KEGG_PATHWAY	hsa05142:Chagas disease (American trypanosomiasis)	17	0.00515241	0.060546	CFLAR; ADCY1; GNAI3; GNAO1; GNAI2; GNAI1; GNA11; TGFBR1; NFKB1; MAPK10; FOS; GNAQ; MAPK3; PIK3R3; PPP2R2C; PIK3R1; AKT2	705	104	6910	1.60215	1	0.222452	56.2521	0.652763	9.74277e-09
KEGG_PATHWAY	hsa04020:Calcium signaling pathway	26	0.00788015	0.0630184	ADCY4; ADCY1; ADCY2; SLC25A4; SLC25A5; GNA11; STIM2; PRKCG; ITPR1; ORAI3; ITPR2; ATP2B3; ATP2B4; GNAQ; PLCG2; CACNA1G; RYR2; CALM3; ADRA1A; CAMK2B; PRKACA; PRKACB; CACNA1C; CACNA1D; CACNA1A; CALM1	705	179	6910	1.42367	1	0.227816	57.7519	0.642415	4.63389e-09
KEGG_PATHWAY	hsa04144:Endocytosis	35	0.0106079	0.0687745	PRKCZ; USP8; RAB5B; SNX6; CHMP5; ASAP1; PIP5K1C; CYTH2; SNX3; ASAP3; CDC42; SMAP2; SH3GLB1; ZFYVE9; DNAJC6; RAB11A; MVB12B; PARD6A; RET; KIF5A; TGFBR1; RAB4A; KIF5C; RUFY1; PSD4; RAB11FIP4; SH3KBP1; MDM2; PARD6G; PDCD6IP; WASL; VPS26B; SNX12; RAB11FIP1; ARAP1	705	258	6910	1.32965	1	0.243519	61.0611	0.613468	8.1519e-10
KEGG_PATHWAY	hsa04070:Phosphatidylinositol signaling system	16	0.00484932	0.0701524	PIK3C2B; PIP5K1C; PRKCG; OCRL; ITPR1; ITPR2; MTM1; PLCG2; PIKFYVE; CALM3; PIK3R3; IP6K1; MTMR6; PIK3R1; CALM1; IP6K2	705	98	6910	1.60023	1	0.244953	61.8169	0.610918	5.36916e-10
KEGG_PATHWAY	hsa00071:Fatty acid degradation	9	0.00272774	0.0734669	CPT1C; ACOX1; ACADM; ALDH2; ECHS1; ADH6; ACSL6; ALDH9A1; HADHB	705	44	6910	2.00484	1	0.252324	63.5798	0.598041	1.96139e-10
KEGG_PATHWAY	hsa04550:Signaling pathways regulating pluripotency of stem cells	21	0.00636474	0.0744078	BMP4; BMI1; SMAD9; JARID2; SOX2; BMPR2; ACVR1C; INHBB; WNT4; ID2; MAPK3; ID4; ID3; WNT9A; PIK3R3; ZFHX3; PIK3R1; ACVR1; BMPR1A; AKT2; APC	705	140	6910	1.47021	1	0.252282	64.0663	0.598114	1.47279e-10
KEGG_PATHWAY	hsa04114:Oocyte meiosis	17	0.00515241	0.0850704	ADCY4; ADCY1; ADCY2; CPEB3; BTRC; CPEB4; PPP2R5C; PPP1CB; ITPR1; ITPR2; RPS6KA2; MAPK3; CALM3; PRKACA; CAMK2B; PRKACB; CALM1	705	109	6910	1.52866	1	0.281002	69.1757	0.551291	5.61195e-12
KEGG_PATHWAY	hsa05231:Choline metabolism in cancer	16	0.00484932	0.0863023	CHKA; SLC44A3; WASF3; WASF1; PIP5K1C; PRKCG; MAPK10; RALGDS; FOS; SOS1; MAPK3; PCYT1B; WASL; PIK3R3; PIK3R1; AKT2	705	101	6910	1.5527	1	0.281469	69.7206	0.55057	3.83788e-12
KEGG_PATHWAY	hsa05210:Colorectal cancer	11	0.00333391	0.0948986	FOS; CASP3; TGFBR1; MAPK3; CYCS; MAPK10; PIK3R3; PIK3R1; RALGDS; AKT2; APC	705	62	6910	1.73896	1	0.302661	73.2818	0.519043	2.6707e-13
