# Supplementary material for: IGF2BP1 Promotes Proliferation of Neuroendocrine Neoplasms by Post-Transcriptional Enhancement of EZH2
Source: Cancers (Basel). 2022 Apr 24;14(9):2121. doi: 10.3390/cancers14092121 (PMC9131133; doi:10.3390/cancers14092121)
Supplement: Supplementary file 1 [file cancers-14-02121-s001.zip › cancers-1677009-Supplementary Materials/Table S4.xlsx]

## Sheet: qRT-PCR Primer
Table S4 qRT-PCR primer
gene	sense (5’-3’)	antisense (5’-3’)
IGF2BP1	AAGGAGGAAGTGAAGCTGGA	CGTCAAATTCTGCAACTCGT
IGF2BP2	TGGTTGGAAGACTGATTGGA	CACAGTGATGGTTCTTTCCG
IGF2BP3	GCAATCAGCTAACAGGCAAA	AGATACTAGGCACTGCTCCGT
MYC	AGAGGAGGAACGAGCTAAA	TTGGACGGACAGGATGTA
EZH2	CTGATGCCCTGAAGTATGT	CGAGGTTCCTGAAGCTAAG
SUZ12	TGCCCTGTGTTATATGTGTTT	GTGCTCGGAGTTGGAATAAA
EED	CCACCAGCAATGTATGAGAG	TTCCATCTTGCCAGGTTTC
HOTAIR	GGTAGAAAAAGCAACCACGAAGC	ACATAAACCTCTGTCTGTGAGTGCC
DNMT1	AGTACCTGGACGACCCTGAC	GGAAGCGCCTCATAACTCTC
PDCD4	TACCTTCCATCATTCCATCATC	CTTTGGGTCTCTGGAGTATAAC
CDKN1B (p27)	TTGGTGGACCCAAAGACTGA	GAAGAATCGTCGGTTGCAGG
CDKN1A (p21)	TGGAGACTCTCAGGGTCGAAA	GGCGTTTGGAGTGGTAGAAATC
CCNE1	GGATGTTGACTGCCTTGAA	CACCACTGATACCCTGAAAC
CCND1	GTTCAACCCACAGCTACTT	GCGCTATTTCCTACACCTATT
CDK2	GGCACGTACGGAGTTGTGTA	ACCCTCAGTCTCAGTGTCCA
TERT	CTCCCATTTCATCAGCAAGT	CTGCGTTCTTGGCTTTCA
