# Supplementary material for: IGF2BP1 Promotes Proliferation of Neuroendocrine Neoplasms by Post-Transcriptional Enhancement of EZH2
Source: Cancers (Basel). 2022 Apr 24;14(9):2121. doi: 10.3390/cancers14092121 (PMC9131133; doi:10.3390/cancers14092121)
Supplement: Supplementary file 1 [file cancers-14-02121-s001.zip › cancers-1677009-Supplementary Materials/Table S5.xlsx]

## Sheet: Antibodies
Table S5 Antibodies
antibody	WB dilution	company	item number
anti-IGF2BP1 (Western blot, human cells)	1:1000	BSBS AB facility	clone 6A9, Previously described Stöhr et al. 2012
anti-IGF2BP1 (RIP)	1:1000	MBL	RN007P
anti-METTL3	1:1000	Proteintech	15073-1-AP
anti-METTL14	1:1000	Sigma	HPA038002
anti-ß-Actin	1:10000	Sigma	A1978
anti-EZH2	1:1000	Cell Signaling	5246
anti-cMyc	1:500	Merck Millipore	06-340
anti-H3K27me3	1:1000	Cell Signaling	9733
anti-H3	1:2000	Abcam	ab1791
anti-SUZ12	1:1000	Cell Signaling	3737
anti-p27	1:500	Cell Signaling	2552S
anti-H3K27ac	1:1000	Active Motif	39034
anti-PARP	1:1000	Cell Signaling	9542
antibody	dilution	company	item number
anti-IGF2BP1	1:5000	Novus	NBP2-38956
Annexin V (Apoptosis Analysis)	1:40	BioLegend	640945
